# Supplementary material for: Reconstruction of a Genome-Scale Metabolic Network for Shewanella oneidensis MR-1 and Analysis of its Metabolic Potential for Bioelectrochemical Systems
Source: Front Bioeng Biotechnol. 2022 May 12;10:913077. doi: 10.3389/fbioe.2022.913077 (PMC9133699; doi:10.3389/fbioe.2022.913077)
Supplement: Supplementary file 1 [file DataSheet3.ZIP]

Archive with 3 entries (3 files):
- Supplementary file 3/iLJ1162.html
- Supplementary file 3/iMR1_799.html
- Supplementary file 3/iSO783.html
