# Supplementary material for: Reconstruction of a Genome-Scale Metabolic Network for Shewanella oneidensis MR-1 and Analysis of its Metabolic Potential for Bioelectrochemical Systems
Source: Front Bioeng Biotechnol. 2022 May 12;10:913077. doi: 10.3389/fbioe.2022.913077 (PMC9133699; doi:10.3389/fbioe.2022.913077)
Supplement: Supplementary file 2 [file DataSheet4.ZIP]

Archive with 4 entries (4 files):
- Supplementary file 4/Table S10.xlsx
- Supplementary file 4/Table S7.xlsx
- Supplementary file 4/Table S8.xlsx
- Supplementary file 4/Table S9.xlsx
