# Supplementary material for: Reconstruction of a Genome-Scale Metabolic Network for Shewanella oneidensis MR-1 and Analysis of its Metabolic Potential for Bioelectrochemical Systems
Source: Front Bioeng Biotechnol. 2022 May 12;10:913077. doi: 10.3389/fbioe.2022.913077 (PMC9133699; doi:10.3389/fbioe.2022.913077)
Supplement: Supplementary file 2 [file DataSheet4.ZIP › Supplementary file 4/Table S10.xlsx]

## Sheet: Sheet1
Synthesis of products with glycerol as a carbon source
Products	Yield (mol/mol glycerol)				Inward electrons
	Without inward electrons	With inward electrons	TMY	Carbon-mole TMY	(mmol/gDW/h)
3HP	0.956	1	1.167	1.167	3.8114
2ppoh	0.644	1	0.778	0.778	74.704
3HB	0.593	1	0.778	0.583	74.704
actn	0.6	0.667	0.7	0.525	15.1572
suc	0.926	1.5	1.167	0.875	126.672
23btdl	0.546	0.667	0.636	0.477	24.9
TMY represents theoretical maximum yield calculate from reducing degree.
