# Supplementary material for: Reconstruction of a Genome-Scale Metabolic Network for Shewanella oneidensis MR-1 and Analysis of its Metabolic Potential for Bioelectrochemical Systems
Source: Front Bioeng Biotechnol. 2022 May 12;10:913077. doi: 10.3389/fbioe.2022.913077 (PMC9133699; doi:10.3389/fbioe.2022.913077)
Supplement: Supplementary file 2 [file DataSheet4.ZIP › Supplementary file 4/Table S7.xlsx]

## Sheet: essential genes
N: non-essential; E: essential; null value means this gene is not included in any model. Consistency of iLJ1162 is 87.2%; Consistency of iSO783 is 60.3%; Consistency of iMR1_799 is 61.1%
Gene_ids	Gene_function	in vivo (TIFA)	iLJ1162	Consistency of iLJ1162	iSO783	Consistency of iSO783	iMR1_799	Consistency of iMR1_799
SO_0008	Chromosomal replication initiator protein DnaA	E	N	×		×		×
SO_0009	Beta sliding clamp	E	E	√		×		×
SO_0011	DNA gyrase subunit B (EC 5.6.2.2)	E	E	√		×		×
SO_0012	Glutathione S-transferase family protein	N	N	√		×		×
SO_0014	Glycine--tRNA ligase beta subunit (EC 6.1.1.14) (Glycyl-tRNA synthetase beta subunit) (GlyRS)	E	E	√	E	√	E	√
SO_0015	Glycine--tRNA ligase alpha subunit (EC 6.1.1.14) (Glycyl-tRNA synthetase alpha subunit) (GlyRS)	E	E	√	E	√	E	√
SO_0020	3-ketoacyl-CoA thiolase (EC 2.3.1.16) (Acetyl-CoA acyltransferase) (Beta-ketothiolase) (Fatty acid oxidation complex subunit beta)	N	N	√	N	√	N	√
SO_0024	Trk system potassium uptake protein	N	N	√	N	√	N	√
SO_0027	Protoporphyrinogen IX dehydrogenase [quinone] (EC 1.3.5.3) (Protoporphyrinogen IX dehydrogenase [menaquinone]) (Protoporphyrinogen IX dehydrogenase [ubiquinone]) (Protoporphyrinogen oxidase) (PPO)	N	N	√	N	√	N	√
SO_0028	Trk system potassium uptake protein	N	N	√	N	√	N	√
SO_0031	Methionyl-tRNA formyltransferase (EC 2.1.2.9)	E	N	×	N	×	N	×
SO_0032	Peptide deformylase 1 (PDF 1) (EC 3.5.1.88) (Polypeptide deformylase 1)	N	N	√		×		×
SO_0038	Oxygen-dependent coproporphyrinogen-III oxidase (CPO) (Coprogen oxidase) (Coproporphyrinogenase) (EC 1.3.3.3)	N	N	√	N	√	N	√
SO_0040	Shikimate dehydrogenase (NADP(+)) (SDH) (EC 1.1.1.25)	N	E	×	E	×	E	×
SO_0049	2,3-bisphosphoglycerate-independent phosphoglycerate mutase (BPG-independent PGAM) (Phosphoglyceromutase) (iPGM) (EC 5.4.2.12)	E	E	√	E	√	E	√
SO_0053	Glycerol-3-phosphate dehydrogenase [NAD(P)+] (EC 1.1.1.94) (NAD(P)H-dependent glycerol-3-phosphate dehydrogenase)	E	N	×	E	√	E	√
SO_0057	Sodium-dependent potassium uptake protein integral membrane component KtrB	N	N	√	N	√	N	√
SO_0058	Sodium-dependent potassium uptake system NAD binding component KtrA	N	N	√	N	√	N	√
SO_0067	Penicillin-insensitive transglycosylase (EC 2.4.1.129) (Peptidoglycan TGase)	N	N	√		×		×
SO_0069	ABC-type sodium efflux system permease component NatB	N	N	√	N	√	N	√
SO_0075	Long-chain-fatty-acid--CoA ligase IcfE (EC 6.2.1.3)	N	N	√		×		×
SO_0077	4-hydroxybenzoyl-CoA thioesterase family protein	N	N	√		×		×
SO_0084	Enolase-phosphatase E1 (EC 3.1.3.77) (2,3-diketo-5-methylthio-1-phosphopentane phosphatase)	N	N	√		×		×
SO_0093	Na+ dependent nucleoside transporter NupC family	N	N	√	N	√	N	√
SO_0095	Imidazolonepropionase (EC 3.5.2.7) (Imidazolone-5-propionate hydrolase)	N	N	√	N	√	N	√
SO_0097	Urocanate hydratase (Urocanase) (EC 4.2.1.49) (Imidazolonepropionate hydrolase)	N	N	√	N	√	N	√
SO_0098	Histidine ammonia-lyase (Histidase) (EC 4.3.1.3)	N	N	√	N	√	N	√
SO_0101	Nitrate-inducible formate dehydrogenase molybdopterin-binding subunit FdnG (EC 1.1.5.6)	N	N	√	N	√	N	√
SO_0102	Formate dehydrogenase iron-sulfur subunit	N	N	√	N	√	N	√
SO_0104	Protein FdhE homolog	N	N	√		×		×
SO_0107	Sulfur carrier protein FdhD	N	N	√		×		×
SO_0125	Periplasmic L-asparaginase family protein (EC 3.5.1.1)	N	N	√		×		×
SO_0157	Proton:glutamate symporter DAACS family	N	N	√	N	√	N	√
SO_0162	Phosphoenolpyruvate carboxykinase (ATP) (PCK) (PEP carboxykinase) (PEPCK) (EC 4.1.1.49)	N	N	√	N	√	N	√
SO_0190	ADP compounds hydrolase NudE (EC 3.6.1.-)	N	N	√		×		×
SO_0191	3'(2'),5'-bisphosphate nucleotidase CysQ (EC 3.1.3.7) (3'(2'),5-bisphosphonucleoside 3'(2')-phosphohydrolase) (3'-phosphoadenosine 5'-phosphate phosphatase) (PAP phosphatase)	N	N	√	N	√	N	√
SO_0194	Bifunctional lysophospholipid transporter-2-acyl glycerophosphoethanolamine acyl transferase/acyl ACP synthetase (EC 6.2.1.20)	N	N	√	E	×	E	×
SO_0196	Selenide, water dikinase (EC 2.7.9.3) (Selenium donor protein) (Selenophosphate synthase)	N	N	√	N	√	N	√
SO_0197	Fatty acid desaturase Ole1 (EC 1.14.19.1)	N	N	√		×		×
SO_0207	Glutamate racemase (EC 5.1.1.3)	E	E	√	E	√	E	√
SO_0213	UDP-N-acetylenolpyruvoylglucosamine reductase (EC 1.3.1.98) (UDP-N-acetylmuramate dehydrogenase)	E	E	√	E	√	E	√
SO_0215	Pantothenate kinase (EC 2.7.1.33) (Pantothenic acid kinase)	E	E	√	E	√	E	√
SO_0221	50S ribosomal protein L1	E	N	×		×		×
SO_0224	DNA-directed RNA polymerase subunit beta (RNAP subunit beta) (EC 2.7.7.6) (RNA polymerase subunit beta) (Transcriptase subunit beta)	E	E	√		×		×
SO_0225	DNA-directed RNA polymerase subunit beta' (RNAP subunit beta') (EC 2.7.7.6) (RNA polymerase subunit beta') (Transcriptase subunit beta')	E	E	√		×		×
SO_0228	Elongation factor G 1 (EF-G 1)	E	E	√	E	√	E	√
SO_0231	50S ribosomal protein L3	E	E	√	E	√	E	√
SO_0234	50S ribosomal protein L2	E	N	×		×		×
SO_0237	30S ribosomal protein S3	E	N	×		×		×
SO_0248	30S ribosomal protein S5	E	E	√	E	√	E	√
SO_0255	30S ribosomal protein S4	E	E	√	E	√	E	√
SO_0256	DNA-directed RNA polymerase subunit alpha (RNAP subunit alpha) (EC 2.7.7.6) (RNA polymerase subunit alpha) (Transcriptase subunit alpha)	E	E	√		×		×
SO_0269	Cytochrome c-type biogenesis thioredoxin	N	N	√		×		×
SO_0272	Nicotinamide-nucleotide amidohydrolase PncC (NMN amidohydrolase PncC) (EC 3.5.1.42) (NMN deamidase) (Nicotinamide-nucleotide amidase)	N	N	√		×		×
SO_0274	Phosphoenolpyruvate carboxylase (PEPC) (PEPCase) (EC 4.1.1.31)	N	N	√	N	√	N	√
SO_0280	DD-transpeptidase (EC 2.4.1.129) (EC 3.4.16.4) (Penicillin-binding protein 1A) (Penicillin-insensitive transglycosylase) (Penicillin-sensitive transpeptidase) (Peptidoglycan TGase)	E	N	×		×		×
SO_0294	Tryptophan--tRNA ligase (EC 6.1.1.2) (Tryptophanyl-tRNA synthetase) (TrpRS)	E	E	√	E	√	E	√
SO_0313	Putrescine transporter PotE (Putrescine-proton symporter / putrescine-ornithine antiporter)	N	N	√	N	√	N	√
SO_0314	Ornithine decarboxylase SpeF (EC 4.1.1.17)	N	N	√	N	√	N	√
SO_0319	Uncharacterized protein	N	N	√		×		×
SO_0320	Inner membrane acyl transferase family 3 protein	N	N	√		×		×
SO_0330	Protein adenylyltransferase SelO (EC 2.7.7.-) (EC 2.7.7.n1)	N	N	√		×		×
SO_0336	Sodium:proton antiporter NhaC family	N	N	√		×		×
SO_0343	2-methylcitrate dehydratase (2-methyl-trans-aconitate forming) (EC 4.2.1.117) (Aconitate hydratase) (ACN) (Aconitase) (EC 4.2.1.3)	N	N	√	N	√	N	√
SO_0344	2-methylcitrate synthase (2-MCS) (MCS) (EC 2.3.3.5) (Citrate synthase) (EC 2.3.3.16)	N	N	√	N	√	N	√
SO_0354	Sodium:calcium antiporter CaCA family YrbG	N	N	√	N	√	N	√
SO_0355	AMP-dependent synthetase and ligase family protein	N	N	√		×		×
SO_0363	Nucleoside-diphosphate-sugar pyrophosphorylase	N	N	√		×		×
SO_0396	Fumarate reductase cytochrome b subunit	N	N	√		×	N	√
SO_0398	Quinol:fumarate reductase FAD-binding subunit FrdA (EC 1.3.99.1)	N	N	√		×	N	√
SO_0408	Guanosine pentaphosphate phosphatase GppA (EC 3.6.1.40)	N	N	√	N	√	N	√
SO_0421	N-acetyl-anhydromuramyl-L-alanine amidase AmpD (EC 3.5.1.28)	N	N	√		×		×
SO_0424	Pyruvate dehydrogenase E1 component (EC 1.2.4.1)	N	N	√	N	√	N	√
SO_0426	Dihydrolipoyl dehydrogenase (EC 1.8.1.4)	E	N	×	E	√	E	√
SO_0431	2-deoxyglucose-6-phosphate hydrolase YniC	N	N	√		×		×
SO_0432	Aconitate hydratase B (EC 4.2.1.3) (EC 4.2.1.99) (2-methylisocitrate dehydratase)	E	E	√	N	×	N	×
SO_0435	Uroporphyrinogen decarboxylase (UPD) (URO-D) (EC 4.1.1.37)	E	N	×	N	×	N	×
SO_0437	Cyclic di-GMP phosphodiesterase PdeB (EC 3.1.4.52) (Phosphodiesterase biofilm protein)	N	N	√		×		×
SO_0441	Phosphoribosylamine--glycine ligase (EC 6.3.4.13) (GARS) (Glycinamide ribonucleotide synthetase) (Phosphoribosylglycinamide synthetase)	E	E	√	E	√	E	√
SO_0442	Bifunctional purine biosynthesis protein PurH [Includes: Phosphoribosylaminoimidazolecarboxamide formyltransferase (EC 2.1.2.3) (AICAR transformylase); IMP cyclohydrolase (EC 3.5.4.10) (ATIC) (IMP synthase) (Inosinicase)]	E	E	√	E	√	E	√
SO_0444	Zinc/cadmium-responsive efflux pump	N	N	√		×		×
SO_0467	DNA helicase (EC 3.6.4.12)	N	E	×		×		×
SO_0468	4-hydroxybenzoate octaprenyltransferase (EC 2.5.1.39) (4-HB polyprenyltransferase)	E	N	×	N	×	N	×
SO_0479	Dissimilatory sulfite reductase SirA (EC 1.8.99.-)	N	N	√		×		×
SO_0483	4Fe-4S ferredoxin SirC	N	N	√		×		×
SO_0484	Menaquinol oxidase SirD	N	N	√		×		×
SO_0486	ABC-type copper transport system substrate-binding component NosD	N	N	√	N	√	N	√
SO_0488	ABC-type copper transport system permease component NosY	N	N	√	N	√	N	√
SO_0504	NAD(P)H-flavin reductase Fre	N	N	√	N	√	N	√
SO_0505	Sel1 repeat protein	N	N	√		×		×
SO_0520	Heavy metal efflux pump permease component CzcA family	N	N	√		×		×
SO_0530	Amino acid efflux protein RhtB family	N	N	√	N	√	N	√
SO_0533	Protein-tyrosine-phosphatase (EC 3.1.3.48)	N	N	√	N	√	N	√
SO_0534	Arsenate permease ACR3 family	N	N	√	N	√	N	√
SO_0560	Formate--tetrahydrofolate ligase (EC 6.3.4.3) (Formyltetrahydrofolate synthetase) (FHS) (FTHFS)	N	N	√	N	√	N	√
SO_0566	ABC-type zinc uptake system permease component ZnuB	N	N	√		×		×
SO_0567	1-acyl-sn-glycerol-3-phosphate acyltransferase (EC 2.3.1.51)	N	E	×	E	×	E	×
SO_0572	Enoyl-CoA hydratase/isomerase family protein	N	N	√		×		×
SO_0582	Thiopurine S-methyltransferase (EC 2.1.1.67) (Thiopurine methyltransferase)	N	N	√		×		×
SO_0587	Glycerophosphodiester phosphodiesterase (EC 3.1.4.46)	N	E	×	N	√	N	√
SO_0588	Small conductance mechanosensitive ion channel protein MscS family	N	N	√		×		×
SO_0591	Small ribosomal subunit biogenesis GTPase RsgA (EC 3.6.1.-)	N	N	√		×		×
SO_0602	tRNA dimethylallyltransferase (EC 2.5.1.75) (Dimethylallyl diphosphate:tRNA dimethylallyltransferase) (DMAPP:tRNA dimethylallyltransferase) (DMATase) (Isopentenyl-diphosphate:tRNA isopentenyltransferase) (IPP transferase) (IPPT) (IPTase)	N	N	√		×		×
SO_0608	Ubiquinol-cytochrome c reductase iron-sulfur subunit (EC 7.1.1.8)	N	N	√	N	√	N	√
SO_0609	Cytochrome b	N	N	√	N	√	N	√
SO_0610	Cytochrome c1	N	N	√	N	√	N	√
SO_0613	Para-aminobenzoate synthase glutamine amidotransferase subunit PabA (EC 2.6.1.85)	N	E	×	E	×	E	×
SO_0618	Arginine N-succinyltransferase AstA (EC 2.3.1.109)	N	N	√	N	√	N	√
SO_0619	N-succinylglutamate 5-semialdehyde dehydrogenase (EC 1.2.1.71) (Succinylglutamic semialdehyde dehydrogenase) (SGSD)	N	N	√	N	√	N	√
SO_0633	Penicillin-binding protein 1B (PBP-1b) (PBP1b) (Murein polymerase)	N	N	√		×		×
SO_0695	Potassium efflux protein CPA2 family	N	N	√	N	√	N	√
SO_0696	Thiol:disulfide interchange protein DsbD (EC 1.8.1.8) (Protein-disulfide reductase) (Disulfide reductase)	N	N	√		×		×
SO_0702	FAD transporter (Bacterial flavin adenine dinucleotide exporter) (Bacterial FAD exporter)	N	N	√		×		×
SO_0714	Periplasmic monoheme cytochrome c4	N	N	√	N	√	N	√
SO_0715	Sulfite dehydrogenase molybdopterin-binding subunit SorA (EC 1.8.2.1)	N	N	√	N	√	N	√
SO_0725	Catalase-peroxidase 2 (CP 2) (EC 1.11.1.21) (Peroxidase/catalase 2)	N	N	√	N	√	N	√
SO_0740	Dyp-type heme-dependent peroxidase	N	N	√		×		×
SO_0741	Gamma-glutamyltransferase GgtB (EC 2.3.2.2)	N	N	√		×		×
SO_0743	ABC-type Fe3+ uptake system permease component FbpB	N	N	√	N	√	N	√
SO_0744	ABC-type Fe3+ uptake system substrate-binding component FbpA	N	N	√	N	√	N	√
SO_0750	Ferredoxin-dependent glutamate synthase GlsF (EC 1.4.7.1)	N	N	√	N	√	N	√
SO_0754	ABC-type Ni2+/Co2+ export system bifunctional ATPase and permease components AtmA	N	N	√		×		×
SO_0756	Phospho-2-dehydro-3-deoxyheptonate aldolase (EC 2.5.1.54)	N	N	√	N	√	N	√
SO_0760	Ammonium transporter channel family protein	N	N	√	E	×	E	×
SO_0765	Putative amino acid efflux permease RhtB family	N	N	√	N	√	N	√
SO_0770	Malate dehydrogenase (EC 1.1.1.37)	N	N	√	N	√	N	√
SO_0781	Glycine dehydrogenase (decarboxylating) (EC 1.4.4.2) (Glycine cleavage system P-protein) (Glycine decarboxylase) (Glycine dehydrogenase (aminomethyl-transferring))	N	N	√	N	√	N	√
SO_0801	Esterase/lipase/thioesterase domain protein	N	N	√		×		×
SO_0806	Ca(2+)-dependent phospholipase D PhoD	N	N	√		×		×
SO_0807	Predicted phosphoribosyltransferase	N	N	√	N	√	N	√
SO_0810	Ribokinase (RK) (EC 2.7.1.15)	N	N	√	N	√	N	√
SO_0811	Pyrimidine-specific ribonucleoside hydrolase RihA (EC 3.2.-.-) (Cytidine/uridine-specific hydrolase)	N	N	√		×		×
SO_0815	TonB-dependent vitamin B12 receptor BtuB	N	N	√	N	√	N	√
SO_0818	5-methyltetrahydropteroyltriglutamate--homocysteine methyltransferase (EC 2.1.1.14) (Cobalamin-independent methionine synthase) (Methionine synthase, vitamin-B12 independent isozyme)	N	N	√	N	√	N	√
SO_0826	Uncharacterized protein	N	N	√		×		×
SO_0827	L-lactate permease	N	N	√	N	√	N	√
SO_0830	Periplasmic alkaline phosphatase PhoA (EC 3.1.3.1)	N	N	√		×		×
SO_0831	Glutathione synthetase (EC 6.3.2.3) (GSH synthetase) (GSH-S) (GSHase) (Glutathione synthase)	N	N	√	N	√	N	√
SO_0837	Beta-lactamase (EC 3.5.2.6)	N	N	√		×		×
SO_0840	Biotin carboxylase	E	N	×	E	√	E	√
SO_0846	Quinol dehydrogenase ferredoxin subunit NapH (EC 1.7.99.4)	N	N	√	N	√	N	√
SO_0848	Periplasmic nitrate reductase (EC 1.9.6.1)	N	N	√	N	√	N	√
SO_0849	Chaperone NapD (NapA signal peptide-binding chaperone NapD)	N	N	√		×		×
SO_0858	Na(+)-linked D-alanine glycine transporter GlyP	N	N	√	N	√	N	√
SO_0862	2-oxoglutarate reductase (EC 1.1.1.399) (EC 1.1.1.95) (D-3-phosphoglycerate dehydrogenase)	E	N	×	N	×	N	×
SO_0869	Pantothenate synthetase (PS) (EC 6.3.2.1) (Pantoate--beta-alanine ligase) (Pantoate-activating enzyme)	E	E	√	E	√	E	√
SO_0876	Aminopeptidase PepB (EC 3.4.11.23)	N	N	√		×		×
SO_0878	Phosphoribulokinase (EC 2.7.1.19)	N	N	√	N	√	N	√
SO_0883	Glutathione-dependent formaldehyde-activating enzyme GfaA (EC 4.4.1.22)	N	N	√		×		×
SO_0885	REG family ATPase YheS	N	N	√		×		×
SO_0888	N-carbamoyl-putrescine amidase AguB (EC 3.5.1.53)	N	N	√		×		×
SO_0900	Oxidoreductase aldo/keto reductase family	N	N	√		×		×
SO_0902	Na(+)-translocating NADH-quinone reductase subunit A (Na(+)-NQR subunit A) (Na(+)-translocating NQR subunit A) (EC 7.2.1.1) (NQR complex subunit A) (NQR-1 subunit A)	N	N	√	N	√	N	√
SO_0903	Na(+)-translocating NADH-quinone reductase subunit B (Na(+)-NQR subunit B) (Na(+)-translocating NQR subunit B) (EC 7.2.1.1) (NQR complex subunit B) (NQR-1 subunit B)	N	N	√	N	√	N	√
SO_0905	Na(+)-translocating NADH-quinone reductase subunit D (Na(+)-NQR subunit D) (Na(+)-translocating NQR subunit D) (EC 7.2.1.1) (NQR complex subunit D) (NQR-1 subunit D)	N	N	√	N	√	N	√
SO_0906	Na(+)-translocating NADH-quinone reductase subunit E (Na(+)-NQR subunit E) (Na(+)-translocating NQR subunit E) (EC 7.2.1.1) (NQR complex subunit E) (NQR-1 subunit E)	N	N	√	N	√	N	√
SO_0907	Na(+)-translocating NADH-quinone reductase subunit F (Na(+)-NQR subunit F) (Na(+)-translocating NQR subunit F) (EC 7.2.1.1) (NQR complex subunit F) (NQR-1 subunit F)	N	N	√	N	√	N	√
SO_0914	Beta lactamase family protein	N	N	√		×		×
SO_0919	Serine uptake transporter SdaC	N	N	√	N	√	N	√
SO_0922	Dicarboxylate:amino acid:cation symporter DAACS family	N	N	√	N	√	N	√
SO_0929	S-adenosylmethionine synthase (AdoMet synthase) (EC 2.5.1.6) (MAT) (Methionine adenosyltransferase)	E	N	×	E	√	E	√
SO_0930	Transketolase (EC 2.2.1.1)	E	N	×	E	√	E	√
SO_0932	Phosphoglycerate kinase (EC 2.7.2.3)	E	E	√	E	√	E	√
SO_0933	Fructose-1,6-bisphosphate aldolase (FBP aldolase) (EC 4.1.2.13)	E	E	√	E	√	E	√
SO_0935	Sodium:proton antiporter NhaD	N	N	√	N	√	N	√
SO_0949	Branched-chain amino acid transport system carrier protein	N	N	√	N	√	N	√
SO_0959	Probable cytosol aminopeptidase 1 (EC 3.4.11.1) (Leucine aminopeptidase 1) (LAP 1) (EC 3.4.11.10) (Leucyl aminopeptidase 1)	N	N	√		×		×
SO_0960	Spermine/spermidine synthase family protein	N	N	√		×		×
SO_0970	Fumarate reductase flavoprotein subunit (EC 1.3.5.4) (Flavocytochrome c) (FL cyt)	N	N	√	N	√	N	√
SO_0986	Chromate efflux pump	N	N	√	N	√	N	√
SO_0988	Molybdopterin-binding oxidoreductase	N	N	√		×		×
SO_0992	Lysine--tRNA ligase (EC 6.1.1.6) (Lysyl-tRNA synthetase) (LysRS)	E	E	√	E	√	E	√
SO_1001	Calcium:proton antiporter ChaA	N	N	√	N	√	N	√
SO_1006	Dienelactone hydrolase family protein YghX	N	N	√		×		×
SO_1007	Lysine transporter LysW	N	N	√		×		×
SO_1009	NADH-quinone oxidoreductase subunit N (EC 7.1.1.-) (NADH dehydrogenase I subunit N) (NDH-1 subunit N)	N	N	√	N	√	N	√
SO_1011	NADH-ubiquinone oxidoreductase subunit L NuoL (EC 1.6.5.3)	N	N	√	N	√	N	√
SO_1016	NADH-quinone oxidoreductase subunit G (EC 7.1.1.-) (NADH dehydrogenase I subunit G) (NDH-1 subunit G)	N	N	√	N	√	N	√
SO_1017	NADH-quinone oxidoreductase subunit F (EC 7.1.1.-)	N	N	√	N	√	N	√
SO_1019	NADH-quinone oxidoreductase subunit C/D (EC 7.1.1.-) (NADH dehydrogenase I subunit C/D) (NDH-1 subunit C/D)	N	N	√	N	√	N	√
SO_1030	Methionine synthase (EC 2.1.1.13) (5-methyltetrahydrofolate--homocysteine methyltransferase)	N	E	×	N	√	E	×
SO_1031	Alpha-ribazole-5-phosphate phosphatase CobC (EC 3.1.3.73)	N	N	√	N	√	N	√
SO_1033	ABC-type cobalamin uptake system ATPase component BtuD (EC 3.6.3.33)	N	N	√	N	√	N	√
SO_1034	ABC-type cobalamin uptake system permease component BtuC	N	N	√	N	√	N	√
SO_1036	Adenosylcobinamide-GDP ribazoletransferase (EC 2.7.8.26) (Cobalamin synthase) (Cobalamin-5'-phosphate synthase)	N	N	√	N	√	N	√
SO_1038	Cobyric acid synthase	N	N	√	N	√	N	√
SO_1039	Corrinoid adenosyltransferase (EC 2.5.1.17) (Cob(II)alamin adenosyltransferase) (Cob(II)yrinic acid a,c-diamide adenosyltransferase)	N	N	√	N	√	N	√
SO_1042	ABC-type arginine uptakesystem ATPase component ArtM	N	N	√	N	√	N	√
SO_1043	ABC-type arginine uptakesystem permease component ArtQ	N	N	√	N	√	N	√
SO_1044	ABC-type arginine uptakesystem substrate-binding component ArtI	N	N	√	N	√	N	√
SO_1052	Phosphate transporter	N	N	√	N	√	N	√
SO_1059	Alanine aminopeptidase (EC 3.4.11.2) (Aminopeptidase N) (Lysyl aminopeptidase)	N	N	√		×		×
SO_1070	Catalase (EC 1.11.1.6)	N	N	√	N	√	N	√
SO_1074	Tyrosine transporter TyrP-like protein	N	N	√	N	√	N	√
SO_1095	O-acetylhomoserine (Thiol)-lyase MetY (EC 2.5.1.49)	N	N	√	N	√	N	√
SO_1098	2OG-Fe(II) oxygenase family protein (EC 1.14.11.-)	N	N	√		×		×
SO_1100	TRAP transporter substrate-binding component	N	N	√		×		×
SO_1101	S-ribosylhomocysteine lyase (EC 4.4.1.21) (AI-2 synthesis protein) (Autoinducer-2 production protein LuxS)	N	N	√	N	√	N	√
SO_1103	Na(+)-translocating NADH-quinone reductase subunit A (Na(+)-NQR subunit A) (Na(+)-translocating NQR subunit A) (EC 7.2.1.1) (NQR complex subunit A) (NQR-1 subunit A)	N	N	√	N	√	N	√
SO_1104	Na(+)-translocating NADH-quinone reductase subunit B (Na(+)-NQR subunit B) (Na(+)-translocating NQR subunit B) (EC 7.2.1.1) (NQR complex subunit B) (NQR-1 subunit B)	N	N	√	N	√	N	√
SO_1105	Na(+)-translocating NADH-quinone reductase subunit C (Na(+)-NQR subunit C) (Na(+)-translocating NQR subunit C) (EC 7.2.1.1) (NQR complex subunit C) (NQR-1 subunit C)	N	N	√	N	√	N	√
SO_1107	Na(+)-translocating NADH-quinone reductase subunit E (Na(+)-NQR subunit E) (Na(+)-translocating NQR subunit E) (EC 7.2.1.1) (NQR complex subunit E) (NQR-1 subunit E)	N	N	√	N	√	N	√
SO_1108	Na(+)-translocating NADH-quinone reductase subunit F (Na(+)-NQR subunit F) (Na(+)-translocating NQR subunit F) (EC 7.2.1.1) (NQR complex subunit F) (NQR-1 subunit F)	N	N	√	N	√	N	√
SO_1111	Bacterioferritin (EC 1.16.3.1)	N	N	√		×		×
SO_1115	Aminoacyl-histidine/glycine-aspartate dipeptidase PepD (EC 3.4.13.18) (EC 3.4.13.20)	N	N	√		×		×
SO_1117	Cytoplasmic leucyl metal-dependent aminopeptidase (EC 3.4.11.1)	N	N	√		×		×
SO_1120	Hypoxanthine/guanine permease AzgA family	N	N	√		×		×
SO_1142	Carbamoyl-phosphate synthase large chain (EC 6.3.5.5) (Carbamoyl-phosphate synthetase ammonia chain)	E	N	×	E	√	E	√
SO_1145	Magnesium transporter MgtE	N	N	√	N	√	N	√
SO_1158	DNA-binding ferritin-like protein (Oxidative damage protectant) DpsA	N	N	√		×		×
SO_1164	Serine-type D-Ala-D-Ala carboxypeptidase (EC 3.4.16.4)	N	N	√		×		×
SO_1168	Peptidoglycan D,D-transpeptidase MrdA (EC 3.4.16.4) (Penicillin-binding protein 2) (PBP-2)	E	N	×		×		×
SO_1174	Leucine--tRNA ligase (EC 6.1.1.4) (Leucyl-tRNA synthetase) (LeuRS)	E	E	√	E	√	E	√
SO_1197	ATP-dependent zinc metalloprotease FtsH (EC 3.4.24.-)	E	N	×		×		×
SO_1199	Phosphoglucosamine mutase (EC 5.4.2.10)	E	E	√	E	√	E	√
SO_1200	Triosephosphate isomerase (TIM) (TPI) (EC 5.3.1.1) (Triose-phosphate isomerase)	E	N	×	E	√	E	√
SO_1213	Hydrolase, TatD family (EC 3.-.-.-)	N	N	√		×		×
SO_1214	Nucleoside permease	N	N	√	N	√	N	√
SO_1217	Deoxyribose-phosphate aldolase (DERA) (EC 4.1.2.4) (2-deoxy-D-ribose 5-phosphate aldolase) (Phosphodeoxyriboaldolase) (Deoxyriboaldolase)	N	N	√	N	√	N	√
SO_1218	Thymidine phosphorylase (EC 2.4.2.4) (TdRPase)	N	N	√	N	√	N	√
SO_1219	Phosphopentomutase (EC 5.4.2.7) (Phosphodeoxyribomutase)	N	N	√	N	√	N	√
SO_1232	Trimethylamine-N-oxide reductase (TMAO reductase) (Trimethylamine oxidase) (EC 1.7.2.3)	N	N	√	N	√	N	√
SO_1233	Cytochrome c-type protein	N	N	√	N	√	N	√
SO_1236	Purine transporter AzgA family	N	N	√		×		×
SO_1256	Acyl-CoA thioester hydrolase, YbgC/YbaW family	N		×	N	√	N	√
SO_1258	Adenylosuccinate synthetase (AMPSase) (AdSS) (EC 6.3.4.4) (IMP--aspartate ligase)	N	N	√	N	√	N	√
SO_1261	Mercaptopyruvate sulfurtransferase SseA (EC 2.8.1.2)	N	N	√	N	√	N	√
SO_1267	Gamma-glutamyl-aminobutyrate hydrolase PuuD (EC 3.5.1.94)	N	N	√	N	√	N	√
SO_1268	Gamma-glutamyl-putrescine synthase PuuA (EC 6.3.1.11)	N	E	×	N	√	N	√
SO_1270	Putrescine-binding periplasmic protein	N	N	√	N	√	N	√
SO_1271	Spermidine/putrescine import ATP-binding protein PotA (EC 7.6.2.11)	N	N	√	N	√	N	√
SO_1272	ABC-type putrescine uptake system permease component 1 PotH	N	N	√	N	√	N	√
SO_1273	ABC-type putrescine uptake system permease component 2 PotI	N	N	√	N	√	N	√
SO_1274	Gamma-glutamylputrescine oxidoreductase PuuB (EC 1.4.3.-)	N	N	√	N	√	N	√
SO_1276	GABA aminotransferase PLP-dependent PuuE (EC 2.6.1.19)	N	N	√	N	√	N	√
SO_1284	RNA polymerase sigma factor RpoD (Sigma-70)	E	E	√		×		×
SO_1286	DNA primase (EC 2.7.7.-)	E	E	√		×		×
SO_1290	Glycerol-3-phosphate acyltransferase (Acyl-PO4 G3P acyltransferase) (Acyl-phosphate--glycerol-3-phosphate acyltransferase) (G3P acyltransferase) (GPAT) (EC 2.3.1.275) (Lysophosphatidic acid synthase) (LPA synthase)	N	N	√		×		×
SO_1292	2-amino-4-hydroxy-6-hydroxymethyldihydropteridine pyrophosphokinase (EC 2.7.6.3) (6-hydroxymethyl-7,8-dihydropterin pyrophosphokinase)	N	N	√	N	√	N	√
SO_1301	Aspartate transcarbamylase (EC 2.1.3.2)	N	E	×	E	×	E	×
SO_1302	Chloride channel protein ClC family	N	N	√	N	√	N	√
SO_1307	Aquaporin Z	N	N	√	N	√	N	√
SO_1315	Tyrosine--tRNA ligase (EC 6.1.1.1) (Tyrosyl-tRNA synthetase) (TyrRS)	E	E	√	E	√	E	√
SO_1321	Adenosylcobinamide-phosphate synthase CobD (EC 6.3.1.10)	N	N	√	N	√	N	√
SO_1322	5'-methylthioadenosine/S-adenosylhomocysteine nucleosidase (MTA/SAH nucleosidase) (MTAN) (EC 3.2.2.9) (5'-deoxyadenosine nucleosidase) (DOA nucleosidase) (dAdo nucleosidase) (5'-methylthioadenosine nucleosidase) (MTA nucleosidase) (S-adenosylhomocysteine nucleosidase) (AdoHcy nucleosidase) (SAH nucleosidase) (SRH nucleosidase)	N	N	√	N	√	N	√
SO_1325	NADPH-dependent glutamate synthase large subunit GltB (EC 1.4.1.13)	N	N	√	N	√	N	√
SO_1329	Adenylate cyclase CyaC (EC 4.6.1.1)	N	N	√	N	√	N	√
SO_1332	Phosphoenolpyruvate--protein phosphotransferase (EC 2.7.3.9)	N	N	√		×		×
SO_1335	Thymidylate synthase (TS) (TSase) (EC 2.1.1.45)	E	N	×	E	√	E	√
SO_1336	Na(+)/H(+) antiporter NhaA (Sodium/proton antiporter NhaA)	N	N	√	N	√	N	√
SO_1341	L-aspartate oxidase (EC 1.4.3.16)	N	E	×	E	×	E	×
SO_1354	Putative transporter HlyC/CorC (HCC) family	N	N	√		×		×
SO_1356	Signal recognition particle protein (Fifty-four homolog)	E	N	×		×		×
SO_1361	Phospho-2-dehydro-3-deoxyheptonate aldolase (EC 2.5.1.54)	N	N	√	N	√	N	√
SO_1362	T-protein [Includes: Chorismate mutase (CM) (EC 5.4.99.5); Prephenate dehydrogenase (PDH) (EC 1.3.1.12)]	N	E	×	N	√	N	√
SO_1363	Hydroxylamine reductase (EC 1.7.99.1) (Hybrid-cluster protein) (HCP) (Prismane protein)	N	N	√		×		×
SO_1366	Sodium:proton antiporter CPA1 family	N	N	√	N	√	N	√
SO_1367	Chorismate mutase (EC 4.2.1.51) (EC 5.4.99.5) (Prephenate dehydratase)	N	E	×	E	×	E	×
SO_1368	Probable cytosol aminopeptidase 2 (EC 3.4.11.1) (Leucine aminopeptidase 2) (LAP 2) (EC 3.4.11.10) (Leucyl aminopeptidase 2)	N	N	√		×		×
SO_1396	DUF418 domain-containing protein	N	N	√		×		×
SO_1401	RCC1/BLIP-II superfamily protein	N	N	√		×		×
SO_1406	Hg(II) uptake system permease component MerT family	N	N	√	N	√	N	√
SO_1410	Periplasmic RmlC-type Cupin domain family protein	N	N	√		×		×
SO_1421	Fumarate reductase flavoprotein subunit (EC 1.3.5.4)	N	N	√		×		×
SO_1427	Periplasmic decaheme cytochrome c DmsE	N	N	√	N	√	N	√
SO_1428	Extracellular dimethyl sulfoxide/manganese oxide reductase outer membrane translocase DmsF	N	N	√	N	√	N	√
SO_1429	Extracellular dimethyl sulfoxide/manganese oxide reductase molybdopterin-binding subunit DmsA	N	N	√	N	√	N	√
SO_1481	Glutathione-gated K(+)-efflux system KefC	N	N	√	N	√	N	√
SO_1484	Isocitrase (EC 4.1.3.1) (Isocitratase) (Isocitrate lyase)	N	N	√	N	√	N	√
SO_1490	Alcohol dehydrogenase II AdhB (EC 1.1.1.1)	N	N	√		×		×
SO_1493	4-alpha-glucanotransferase (EC 2.4.1.25) (Amylomaltase) (Disproportionating enzyme)	N	E	×	N	√	N	√
SO_1494	1,4-alpha-glucan branching enzyme GlgB (EC 2.4.1.18) (1,4-alpha-D-glucan:1,4-alpha-D-glucan 6-glucosyl-transferase) (Alpha-(1->4)-glucan branching enzyme) (Glycogen branching enzyme) (BE)	N	N	√	N	√	N	√
SO_1495	Glycogen isoamylase GlgX (EC 3.2.1.-)	N		×	N	√	N	√
SO_1496	Alpha-1,4 glucan phosphorylase (EC 2.4.1.1)	N	N	√	N	√	N	√
SO_1498	Glucose-1-phosphate adenylyltransferase (EC 2.7.7.27) (ADP-glucose pyrophosphorylase) (ADPGlc PPase) (ADP-glucose synthase)	N	N	√	E	×	E	×
SO_1499	Glycogen synthase ADP-glucose transglucosylase GlgA (EC 2.4.1.21)	N	N	√	E	×	E	×
SO_1506	Na(+)-coupled multidrug efflux pump VmrA-like protein	N	N	√		×		×
SO_1518	L-lactate dehydrogenase complex protein LldG	N	N	√	N	√	E	×
SO_1519	L-lactate dehydrogenase iron-sulfur cluster-binding protein LldF	N	N	√	N	√	E	×
SO_1521	Respiratory FAD-dependent D-lactate dehydrogenase Dld (EC 1.1.2.4)	N	N	√	N	√	N	√
SO_1522	L-lactate permease	N	N	√	N	√	N	√
SO_1525	1-deoxy-D-xylulose-5-phosphate synthase (EC 2.2.1.7) (1-deoxyxylulose-5-phosphate synthase) (DXP synthase) (DXPS)	E	N	×	N	×	N	×
SO_1531	tRNA sulfurtransferase (EC 2.8.1.4) (Sulfur carrier protein ThiS sulfurtransferase) (Thiamine biosynthesis protein ThiI) (tRNA 4-thiouridine synthase)	N	N	√	N	√	N	√
SO_1538	Isocitrate dehydrogenase NAD-dependent (EC 1.1.1.41)	N	N	√	N	√	N	√
SO_1550	AMP nucleosidase (EC 3.2.2.4)	N	N	√		×		×
SO_1560	Phosphate-binding protein	N	N	√	N	√	N	√
SO_1565	Magnesium transporter MgtE family	N	N	√	N	√	N	√
SO_1585	Fumarylacetoacetate hydrolase family protein	N	N	√		×		×
SO_1623	Phosphotransferase system (PTS) glucose-specific IIBC component PtsG (EC 2.7.1.69)	N	N	√		×		×
SO_1624	Formyltetrahydrofolate deformylase (EC 3.5.1.10) (Formyl-FH(4) hydrolase)	N	N	√	N	√	N	√
SO_1625	2,3,4,5-tetrahydropyridine-2,6-dicarboxylate N-succinyltransferase (EC 2.3.1.117) (Tetrahydrodipicolinate N-succinyltransferase) (THDP succinyltransferase) (THP succinyltransferase) (Tetrahydropicolinate succinylase)	E	E	√	E	√	E	√
SO_1627	Methionine aminopeptidase (MAP) (MetAP) (EC 3.4.11.18) (Peptidase M)	E	N	×		×	N	×
SO_1629	30S ribosomal protein S2	E	N	×		×		×
SO_1630	Elongation factor Ts (EF-Ts)	E	E	√	E	√	E	√
SO_1634	Phosphatidate cytidylyltransferase (EC 2.7.7.41)	E	E	√	E	√	E	√
SO_1635	1-deoxy-D-xylulose 5-phosphate reductoisomerase (DXP reductoisomerase) (EC 1.1.1.267) (1-deoxyxylulose-5-phosphate reductoisomerase) (2-C-methyl-D-erythritol 4-phosphate synthase)	E	N	×	N	×	N	×
SO_1639	UDP-3-O-acylglucosamine N-acyltransferase (EC 2.3.1.-)	E	E	√	E	√	E	√
SO_1641	Acyl-[acyl-carrier-protein]--UDP-N-acetylglucosamine O-acyltransferase (UDP-N-acetylglucosamine acyltransferase) (EC 2.3.1.129)	E	E	√	E	√	E	√
SO_1642	Lipid-A-disaccharide synthase (EC 2.4.1.182)	E	E	√	E	√	E	√
SO_1644	DNA polymerase III subunit alpha (EC 2.7.7.7)	E	N	×		×		×
SO_1645	tRNA(Ile)-lysidine synthase (EC 6.3.4.19) (tRNA(Ile)-2-lysyl-cytidine synthase) (tRNA(Ile)-lysidine synthetase)	E	N	×		×		×
SO_1647	Glutathione-gated K(+)-efflux system KefB	N	N	√	N	√	N	√
SO_1664	UDP-glucose 4-epimerase (EC 5.1.3.2)	N	N	√	N	√	N	√
SO_1665	UTP--glucose-1-phosphate uridylyltransferase (EC 2.7.7.9) (UDP-glucose pyrophosphorylase)	N	E	×	E	×	E	×
SO_1666	Phe-4-monooxygenase (EC 1.14.16.1) (Phenylalanine-4-hydroxylase)	N	N	√	N	√	N	√
SO_1667	Putative pterin-4-alpha-carbinolamine dehydratase (PHS) (EC 4.2.1.96) (4-alpha-hydroxy-tetrahydropterin dehydratase) (Pterin carbinolamine dehydratase) (PCD)	N	N	√	N	√	N	√
SO_1676	Homoserine O-succinyltransferase (HST) (EC 2.3.1.46) (Homoserine transsuccinylase) (HTS)	N	E	×	E	×	E	×
SO_1677	3-ketoacyl-CoA thiolase IvdA (EC 2.3.1.16)	N	N	√		×	N	√
SO_1679	2-methylbutanoyl-CoA dehydrogenase IvdC (EC 1.3.99.12)	N	N	√		×		×
SO_1681	3-hydroxyisobutyryl-CoA hydrolase IvdE (EC 3.1.2.4)	N	N	√		×	N	√
SO_1682	3-hydroxyisobutyrate dehydrogenase (HIBADH) (EC 1.1.1.31)	N	N	√	N	√	N	√
SO_1690	REG family ATPase YbiT	N	N	√		×		×
SO_1708	Acetyl-CoA hydrolase/transferase	N	N	√	N	√	N	√
SO_1716	Putative amino acid efflux permease RhtB family	N	N	√		×		×
SO_1723	ABC-type high affinity phosphate uptake system permease component PstC	N	N	√	N	√	N	√
SO_1742	Acyl-CoA:acyl-CoA alkyltransferase (EC 2.3.3.20)	N		×	N	√	N	√
SO_1770	Glycerate kinase GarK (EC 2.7.1.31)	N	N	√	N	√	N	√
SO_1771	D-glycerate transporter GrtP	N	N	√	N	√	N	√
SO_1777	Extracelllular iron oxide respiratory system periplasmic decaheme cytochrome c component MtrA	N	N	√	N	√	N	√
SO_1778	Extracellular iron oxide respiratory system surface decaheme cytochrome c component MtrC	N	N	√	N	√	N	√
SO_1779	Extracelllular iron oxide respiratory system surface decaheme cytochrome c component OmcA	N	N	√	N	√	N	√
SO_1784	Ferrous iron transport protein B	N	N	√	N	√	N	√
SO_1786	Glutamine--tRNA ligase (EC 6.1.1.18) (Glutaminyl-tRNA synthetase) (GlnRS)	E	E	√	E	√	E	√
SO_1789	UDP-2,3-diacylglucosamine hydrolase (EC 3.6.1.54) (UDP-2,3-diacylglucosamine diphosphatase)	E	E	√	E	√	E	√
SO_1791	Cysteine--tRNA ligase (EC 6.1.1.16) (Cysteinyl-tRNA synthetase) (CysRS)	E	E	√	E	√	E	√
SO_1800	Enoyl-[acyl-carrier-protein] reductase [NADH] (ENR) (EC 1.3.1.9)	E	E	√	E	√	E	√
SO_1804	ABC-type peptide uptake system permease component 1 SapB	N	N	√	N	√	N	√
SO_1805	ABC-type peptide uptake system substrate-binding component SapA	N	N	√	N	√	N	√
SO_1812	L-methionine gamma-lyase (EC 4.4.1.11)	N	N	√	N	√	N	√
SO_1853	ATP-binding protein Uup (EC 3.6.1.-)	N	N	√		×		×
SO_1862	CDP-diacylglycerol--glycerol-3-phosphate 3-phosphatidyltransferase PgsA (EC 2.7.8.5)	E	E	√	E	√	E	√
SO_1870	Biosynthetic arginine decarboxylase (ADC) (EC 4.1.1.19)	N	N	√	N	√	N	√
SO_1871	Adenosylmethionine decarboxylase (EC 4.1.1.50)	N	N	√	E	×	E	×
SO_1872	Surface lipoprotein with VCBS repeats	N	N	√		×		×
SO_1879	4-hydroxy-tetrahydrodipicolinate synthase (HTPA synthase) (EC 4.3.3.7)	E	E	√	E	√	E	√
SO_1882	HAE1 family efflux pump permease component	N	N	√		×		×
SO_1891	Acetyl-CoA:acetoacetate-CoA transferase beta subunit LiuG (EC 2.8.3.8)	N	N	√	N	√	N	√
SO_1893	Hydroxymethylglutaryl-CoA lyase (EC 4.1.3.4)	N	N	√	N	√	N	√
SO_1895	Methylglutaconyl-CoA hydratase LiuC (EC 4.2.1.18)	N	N	√	N	√	N	√
SO_1896	Methylcrotonyl-CoA carboxylase carboxyl transferase subunit LiuB (EC 6.4.1.4)	N	N	√	N	√	N	√
SO_1897	Isovaleryl-CoA dehydrogenase LiuA (EC 1.3.8.4)	N	N	√	N	√	N	√
SO_1902	6-phosphogluconate dehydrogenase, decarboxylating (EC 1.1.1.44)	N	N	√	N	√	N	√
SO_1924	RND superfamily efflux pump permease component 2	N	N	√		×		×
SO_1926	Citrate synthase	N	E	×	N	√	N	√
SO_1928	Succinate dehydrogenase flavoprotein subunit (EC 1.3.5.1)	N	N	√	N	√	N	√
SO_1929	Succinate dehydrogenase iron-sulfur subunit (EC 1.3.5.1)	N	N	√	N	√	N	√
SO_1930	Oxoglutarate dehydrogenase (succinyl-transferring) (EC 1.2.4.2)	E	N	×	N	×	N	×
SO_1931	Dihydrolipoyllysine-residue succinyltransferase component of 2-oxoglutarate dehydrogenase complex (EC 2.3.1.61) (2-oxoglutarate dehydrogenase complex component E2)	E	N	×	N	×	N	×
SO_1932	Succinate--CoA ligase [ADP-forming] subunit beta (EC 6.2.1.5) (Succinyl-CoA synthetase subunit beta) (SCS-beta)	N	N	√	N	√	N	√
SO_1933	Succinate--CoA ligase [ADP-forming] subunit alpha (EC 6.2.1.5) (Succinyl-CoA synthetase subunit alpha) (SCS-alpha)	N	N	√	N	√	N	√
SO_1941	Magnesium transport protein CorA	N	N	√	N	√	N	√
SO_1948	Glutamate/aspartate:proton symporter GltP	N	N	√	N	√	N	√
SO_1952	Gamma-glutamyltransferase GgtA (EC 2.3.2.2)	N	N	√		×		×
SO_1959	Solute-binding protein	N	N	√		×		×
SO_1961	Acetyltransferase (EC 2.3.1.-)	N	N	√	N	√	N	√
SO_1962	4-hydroxyphenylpyruvate dioxygenase HppD (EC 1.13.11.27)	N	N	√	N	√	N	√
SO_1963	Homogentisate 1,2-dioxygenase HmgA (EC 1.13.11.5)	N	N	√	N	√	N	√
SO_1971	AMP-dependent synthetase and ligase family protein (EC 6.2.1.2)	N	N	√		×		×
SO_1980	Phosphoribosyl pyrophosphate synthase	N	E	×		×		×
SO_1981	Nicotinamide phosphoribosyltransferase NadV (EC 2.4.2.12)	N	N	√	N	√	N	√
SO_2001	Bifunctional UDP-sugar hydrolase/5'-nucleotidase UshA (EC 3.1.3.5) (EC 3.6.1.45)	N	N	√	N	√	N	√
SO_2013	DNA-directed DNA polymerase (EC 2.7.7.7)	E	E	√		×		×
SO_2019	Ferrochelatase 1 (EC 4.99.1.1) (Heme synthase 1) (Protoheme ferro-lyase 1)	N	N	√	N	√	N	√
SO_2020	Inosine-guanosine kinase Gsk (EC 2.7.1.73)	N	N	√	N	√	N	√
SO_2021	NH(3)-dependent NAD(+) synthetase (EC 6.3.1.5)	E	E	√	E	√	E	√
SO_2044	Lactoylglutathione lyase (EC 4.4.1.5) (Glyoxalase I)	N	N	√	N	√	N	√
SO_2054	S-(hydroxymethyl)glutathione dehydrogenase (EC 1.1.1.284)	N	N	√	N	√	N	√
SO_2055	S-formylglutathione hydrolase (EC 3.1.2.12)	N	N	√	N	√	N	√
SO_2065	Aromatic amino acid permease	N	N	√	N	√	N	√
SO_2068	Imidazole glycerol phosphate synthase subunit HisF (EC 4.3.2.10) (IGP synthase cyclase subunit) (IGP synthase subunit HisF) (ImGP synthase subunit HisF) (IGPS subunit HisF)	N	N	√	E	×	E	×
SO_2072	Histidinol-phosphate aminotransferase (EC 2.6.1.9) (Imidazole acetol-phosphate transaminase)	N	E	×	E	×	E	×
SO_2073	Histidinol dehydrogenase (HDH) (EC 1.1.1.23)	N	E	×	E	×	E	×
SO_2085	Phenylalanine--tRNA ligase alpha subunit (EC 6.1.1.20) (Phenylalanyl-tRNA synthetase alpha subunit) (PheRS)	E	E	√	E	√	E	√
SO_2086	Phenylalanine--tRNA ligase beta subunit (EC 6.1.1.20) (Phenylalanyl-tRNA synthetase beta subunit) (PheRS)	E	E	√	E	√	E	√
SO_2088	Lipid A biosynthesis myristoyltransferase (EC 2.3.1.243) (Kdo(2)-lauroyl-lipid IV(A) myristoyltransferase)	N	E	×	E	×	E	×
SO_2097	Periplasmic [Ni-Fe] hydrogenase cytochrome b subunit HyaC	N	N	√	N	√	N	√
SO_2098	Periplasmic [Ni-Fe] hydrogenase large subunit HyaB (EC 1.12.7.2)	N	N	√	N	√	N	√
SO_2099	Hydrogenase (acceptor) (EC 1.12.99.6)	N	N	√	N	√	N	√
SO_2116	Acetyl-CoA synthetase acetylase YfiQ (EC 2.3.1.-)	N	N	√		×		×
SO_2136	Aldehyde-alcohol dehydrogenase	N	N	√	N	√	N	√
SO_2143	Uncharacterized transporter SO_2143	N	N	√		×		×
SO_2178	Diheme cytochrome c5 peroxidase CcpA (EC 1.11.1.5)	N	N	√	N	√	N	√
SO_2185	Exopolyphosphatase (EC 3.6.1.11)	N	N	√		×		×
SO_2203	Diacylglycerol kinase (EC 2.7.1.107)	N	N	√	N	√	N	√
SO_2213	Alpha-glucosidase AlgA (EC 3.2.1.20)	N	N	√	N	√	N	√
SO_2217	D-alanine--D-alanine ligase (EC 6.3.2.4) (D-Ala-D-Ala ligase) (D-alanylalanine synthetase)	E	E	√	E	√	E	√
SO_2218	Asparagine--tRNA ligase (EC 6.1.1.22) (Asparaginyl-tRNA synthetase) (AsnRS)	E	E	√	E	√	E	√
SO_2237	Phosphoenolpyruvate-protein phosphotransferase (EC 2.7.3.9) (Phosphotransferase system, enzyme I)	N	N	√		×		×
SO_2239	Aspartokinase (EC 2.7.2.4)	N	N	√		×		×
SO_2245	DNA-directed DNA polymerase (EC 2.7.7.7)	N	N	√		×		×
SO_2248	L-serine dehydratase (EC 4.3.1.17)	N	N	√	N	√	N	√
SO_2250	Beta-hexosaminidase (EC 3.2.1.52) (Beta-N-acetylhexosaminidase) (N-acetyl-beta-glucosaminidase)	N	N	√	N	√	N	√
SO_2260	Inositol-1-monophosphatase (EC 3.1.3.25)	N	N	√	N	√	N	√
SO_2262	Serine O-acetyltransferase (EC 2.3.1.30)	E	E	√	E	√	E	√
SO_2264	Cysteine desulfurase IscS (EC 2.8.1.7)	E	N	×	N	×	N	×
SO_2278	Acetolactate synthase (EC 2.2.1.6)	N	N	√	N	√	N	√
SO_2279	Acetolactate synthase (EC 2.2.1.6)	N	N	√	N	√	N	√
SO_2281	Predicted Ca-binding lipoprotein	N	N	√		×		×
SO_2282	Bifunctional transcriptional repressor of amino acid efflux GntR family / aminotransferase	N	N	√		×		×
SO_2286	Sulfate transporter SulP family	N	N	√	N	√	N	√
SO_2295	Probable multidrug resistance protein NorM (Multidrug-efflux transporter)	N	N	√		×		×
SO_2296	6,7-dimethyl-8-ribityllumazine synthase alpha subunit RibC (EC 2.5.1.9)	N	N	√	E	×	E	×
SO_2299	Threonine--tRNA ligase (EC 6.1.1.3) (Threonyl-tRNA synthetase) (ThrRS)	E	E	√	E	√	E	√
SO_2310	Serine--tRNA ligase (EC 6.1.1.11) (Seryl-tRNA synthetase) (SerRS) (Seryl-tRNA(Ser/Sec) synthetase)	E	E	√	E	√	E	√
SO_2336	Phosphoglucomutase alpha-D-glucose phosphate-specific Pgm (EC 5.4.2.2)	N	N	√	E	×	E	×
SO_2338	Succinylglutamate desuccinylase (EC 3.5.1.96)	N	N	√	N	√	N	√
SO_2341	Dihydrolipoamide acetyltransferase component of pyruvate dehydrogenase complex (EC 2.3.1.-)	N	N	√	E	×	E	×
SO_2342	Quinolinate synthase A (EC 2.5.1.72)	N	E	×	E	×	E	×
SO_2345	Glyceraldehyde-3-phosphate dehydrogenase (EC 1.2.1.-)	N	N	√	N	√	N	√
SO_2347	Glyceraldehyde-3-phosphate dehydrogenase (EC 1.2.1.-)	N	N	√	N	√	N	√
SO_2350	Aminotransferase (EC 2.6.1.-)	N	N	√	N	√	N	√
SO_2359	Cbb3-type cytochrome oxidase-associated copper translocating P-ATPase CcoI	N	N	√		×		×
SO_2361	Cbb3-type cytochrome c oxidase subunit	N	N	√	N	√	N	√
SO_2362	Cbb3-type cytochrome c oxidase subunit IV CcoQ (EC 1.9.3.1)	N	N	√	N	√	N	√
SO_2363	Cbb3-type cytochrome c oxidase subunit II CcoO (EC 1.9.3.1)	N	N	√	N	√	N	√
SO_2364	Cytochrome-c oxidase (EC 7.1.1.9)	N	N	√	N	√	N	√
SO_2373	Bcr/CflA family efflux transporter	N	N	√		×		×
SO_2385	Monomeric alkaline phosphatase PhoX (EC 3.1.3.1)	N	N	√		×		×
SO_2390	Phosphatidylserine synthase PssA (EC 2.7.8.8)	N	E	×	N	√	N	√
SO_2395	Butyryl-CoA dehydrogenase AcdS (EC 1.3.8.1)	N	N	√		×		×
SO_2406	Aminotransferase (EC 2.6.1.-)	N	N	√	N	√	N	√
SO_2411	DNA gyrase subunit A (EC 5.6.2.2)	E	E	√		×		×
SO_2415	Ribonucleoside-diphosphate reductase (EC 1.17.4.1)	E	N	×	N	×	N	×
SO_2416	Ribonucleoside-diphosphate reductase (EC 1.17.4.1)	E	N	×	N	×	N	×
SO_2420	Protease 4 (EC 3.4.21.-) (Endopeptidase IV) (Protease IV) (Signal peptide peptidase)	N	N	√		×		×
SO_2421	Asparaginase (EC 3.5.1.1)	N	N	√	N	√	N	√
SO_2433	Aspartate--tRNA ligase (EC 6.1.1.12) (Aspartyl-tRNA synthetase) (AspRS)	E	E	√	E	√	E	√
SO_2436	tRNA U34 carboxymethyltransferase (EC 2.5.1.-)	N	N	√		×		×
SO_2443	Adenylyltransferase ThiF (EC 2.7.7.-)	N	N	√	N	√	N	√
SO_2444	Thiamine-phosphate synthase (TP synthase) (TPS) (EC 2.5.1.3) (Thiamine-phosphate pyrophosphorylase) (TMP pyrophosphorylase) (TMP-PPase)	N	N	√	N	√	N	√
SO_2445	Phosphomethylpyrimidine synthase (EC 4.1.99.17) (Hydroxymethylpyrimidine phosphate synthase) (HMP-P synthase) (HMP-phosphate synthase) (HMPP synthase) (Thiamine biosynthesis protein ThiC)	N	N	√	N	√	N	√
SO_2450	Alpha-glucosidase SusB (EC 3.2.1.20)	N	N	√		×		×
SO_2459	Glucan 14-alpha-glucosidase Cga (EC 3.2.1.3)	N		×	N	√	N	√
SO_2471	Succinyl-diaminopimelate desuccinylase (SDAP desuccinylase) (EC 3.5.1.18) (N-succinyl-LL-2,6-diaminoheptanedioate amidohydrolase)	E	E	√	E	√	E	√
SO_2473	Peptidase S33 family	N	N	√		×		×
SO_2474	Carbonic anhydrase (EC 4.2.1.1) (Carbonate dehydratase)	N	E	×	E	×	E	×
SO_2477	3-deoxy-alpha-D-manno-octulosonate 8-oxidase (EC 1.1.3.48)	N	N	√		×		×
SO_2478	8-amino-3,8-dideoxy-manno-octulosonate cytidylyltransferase (EC 2.7.7.90) (CMP-8-amino-3,8-dideoxy-manno-octulosonate synthase)	E	E	√	E	√	E	√
SO_2481	Sodium:proton antiporter NhaC family	N	N	√		×		×
SO_2483	PLP-dependent aminotransferase YfbQ (EC 2.6.1.-)	N	N	√		×	N	√
SO_2485	Deoxyguanosinetriphosphate triphosphohydrolase-like protein	N	N	√	N	√	N	√
SO_2487	Phosphogluconate dehydratase (EC 4.2.1.12)	N	N	√	N	√	N	√
SO_2489	Glucose-6-phosphate 1-dehydrogenase (G6PD) (EC 1.1.1.49)	N	N	√	N	√	N	√
SO_2491	Pyruvate kinase (EC 2.7.1.40)	N	N	√	N	√	N	√
SO_2492	Acyl-coenzyme A dehydrogenase (EC 1.3.8.7) (EC 1.3.8.8)	N	N	√		×		×
SO_2510	Ion-translocating oxidoreductase complex subunit C (EC 7.-.-.-) (Rnf electron transport complex subunit C)	N	N	√	N	√	N	√
SO_2524	Beta-propeller phytase PhyS (EC 3.1.3.8)	N	N	√	N	√	N	√
SO_2525	REG family ATPase YbiT	N	N	√		×		×
SO_2536	Acyl-coenzyme A dehydrogenase (EC 1.3.8.7) (EC 1.3.8.8)	N	N	√	N	√	N	√
SO_2537	Sodium:proton antiporter CPA1 family	N	N	√	N	√	N	√
SO_2563	Hydroxyacylglutathione hydrolase (EC 3.1.2.6) (Glyoxalase II) (Glx II)	N	N	√	N	√	N	√
SO_2581	Long chain fatty acid CoA ligase FadD (EC 6.2.1.3)	N	N	√	N	√	N	√
SO_2592	Dihydroorotate dehydrogenase (quinone) (EC 1.3.5.2) (DHOdehase) (DHOD) (DHODase) (Dihydroorotate oxidase)	E	E	√	E	√	E	√
SO_2593	Glutamate dehydrogenase (EC 1.4.1.2)	N	N	√	N	√	N	√
SO_2600	Aminopeptidase N (EC 3.4.11.2)	N	N	√		×		×
SO_2612	DNA polymerase III delta' subunit HolB (EC 2.7.7.7)	E	E	√		×		×
SO_2619	Methionine--tRNA ligase (EC 6.1.1.10) (Methionyl-tRNA synthetase) (MetRS)	E	E	√	E	√	E	√
SO_2629	Isocitrate dehydrogenase [NADP] (EC 1.1.1.42) (Oxalosuccinate decarboxylase)	N	N	√	N	√	N	√
SO_2631	Phosphatase NudJ (EC 3.6.1.-)	N	N	√		×		×
SO_2635	Adenylosuccinate lyase (ASL) (EC 4.3.2.2) (Adenylosuccinase)	E	E	√	E	√	E	√
SO_2638	NADP-specific glutamate dehydrogenase	N	N	√	N	√	N	√
SO_2643	Oxidoreductase FAD-binding protein	N	N	√		×		×
SO_2644	Phosphoenolpyruvate synthase (PEP synthase) (EC 2.7.9.2) (Pyruvate, water dikinase)	E	N	×	N	×	N	×
SO_2705	DNA topoisomerase 1 (EC 5.6.2.1) (DNA topoisomerase I)	E	E	√		×		×
SO_2706	N-succinylarginine dihydrolase (EC 3.5.3.23)	N	N	√	N	√	N	√
SO_2713	Nicotinamide riboside transporter PnuC	N	N	√	N	√	N	√
SO_2739	8-amino-7-oxononanoate synthase BioF (EC 2.3.1.47)	N	N	√	N	√	N	√
SO_2740	Biotin synthase (EC 2.8.1.6)	E	N	×	N	×	N	×
SO_2741	Adenosylmethionine-8-amino-7-oxononanoate aminotransferase (EC 2.6.1.62) (7,8-diamino-pelargonic acid aminotransferase) (DAPA AT) (DAPA aminotransferase) (7,8-diaminononanoate synthase) (DANS) (Diaminopelargonic acid synthase)	E	N	×	N	×	N	×
SO_2742	Histidine kinase (EC 2.7.13.3)	N	N	√		×		×
SO_2743	Acetyl-coenzyme A synthetase (AcCoA synthetase) (Acs) (EC 6.2.1.1) (Acetate--CoA ligase) (Acyl-activating enzyme)	N	N	√	N	√	N	√
SO_2752	TolA energy-transducing system-associated acyl-CoA thioesterase YbgC	N	N	√		×		×
SO_2757	Putative histidine porter YuiF	N	N	√		×		×
SO_2760	Phosphoribosylformylglycinamidine cyclo-ligase (EC 6.3.3.1) (AIR synthase) (AIRS) (Phosphoribosyl-aminoimidazole synthetase)	E	E	√	E	√	E	√
SO_2761	Phosphoribosylglycinamide formyltransferase (EC 2.1.2.2) (5'-phosphoribosylglycinamide transformylase) (GAR transformylase) (GART)	N	N	√	N	√	N	√
SO_2767	Asparagine synthase (glutamine-hydrolyzing) (EC 6.3.5.4)	E	N	×	N	×	N	×
SO_2769	Putative glucose-6-phosphate 1-epimerase (EC 5.1.3.15)	N	N	√		×		×
SO_2771	2-hydroxy-3-oxopropionate reductase GarR (EC 1.1.1.60)	N	N	√	N	√	N	√
SO_2774	3-oxoacyl-[acyl-carrier-protein] synthase 2 (EC 2.3.1.179)	N	N	√	E	×	E	×
SO_2778	3-oxoacyl-[acyl-carrier-protein] synthase 3 (EC 2.3.1.180) (3-oxoacyl-[acyl-carrier-protein] synthase III) (Beta-ketoacyl-ACP synthase III) (KAS III)	N	N	√	N	√	N	√
SO_2779	Phosphate acyltransferase (EC 2.3.1.274) (Acyl-ACP phosphotransacylase) (Acyl-[acyl-carrier-protein]--phosphate acyltransferase) (Phosphate-acyl-ACP acyltransferase)	N	N	√		×		×
SO_2791	Cytidine deaminase (EC 3.5.4.5) (Cytidine aminohydrolase) (CDA)	N	N	√	N	√	N	√
SO_2798	Membrane protein COG3235 family	N	N	√		×		×
SO_2801	Tetraacyldisaccharide 4'-kinase (EC 2.7.1.130) (Lipid A 4'-kinase)	E	E	√	E	√	E	√
SO_2813	Oxidoreductase short chain dehydrogenase/reductase family	N	N	√		×		×
SO_2815	Transporter-like protein HCC family	N	N	√		×		×
SO_2831	GTP cyclohydrolase-2 (EC 3.5.4.25) (GTP cyclohydrolase II)	E	N	×	N	×	N	×
SO_2834	Anaerobic ribonucleoside-triphosphate reductase NrdD (EC 1.17.4.2)	N	N	√	N	√	N	√
SO_2836	Patatin-like phospholipase	N	N	√	N	√	N	√
SO_2853	3-oxoacyl-[acyl-carrier-protein] synthase 3 (EC 2.3.1.180) (3-oxoacyl-[acyl-carrier-protein] synthase III) (Beta-ketoacyl-ACP synthase III) (KAS III)	N	N	√	N	√	N	√
SO_2865	L-arginine efflux tranporter ArgO	N	N	√	N	√	N	√
SO_2871	Arsenate reductase (EC 1.20.4.1)	N	N	√	N	√	N	√
SO_2877	DnaA regulatory inactivator Hda	N	N	√		×		×
SO_2879	N-acetylglucosamine/uracil transporter UraA	N	N	√	N	√	N	√
SO_2886	Na(+)/H(+) antiporter NhaB (Sodium/proton antiporter NhaB)	N	N	√	N	√	N	√
SO_2896	DNA ligase (EC 6.5.1.2) (Polydeoxyribonucleotide synthase [NAD(+)])	E	E	√		×		×
SO_2898	Chromosome partition protein Smc	N	E	×		×		×
SO_2899	Sulfate transporter CysZ	N	N	√	N	√	N	√
SO_2901	3-oxoacyl-(Acyl-carrier-protein) synthase III domain protein (EC 2.3.1.180)	N	N	√	N	√	N	√
SO_2903	Cysteine synthase (EC 2.5.1.47)	N	N	√	N	√	N	√
SO_2911	Bidirectional formate transporter FocA	N	N	√	N	√	N	√
SO_2912	Formate C-acetyltransferase (EC 2.3.1.54)	N	N	√	E	×	N	√
SO_2913	Pyruvate formate-lyase-activating enzyme (EC 1.97.1.4)	N	N	√	E	×	N	√
SO_2915	Acetate kinase (EC 2.7.2.1) (Acetokinase)	N	N	√	N	√	N	√
SO_2916	Phosphate acetyltransferase (EC 2.3.1.8) (Phosphotransacetylase)	N	N	√	N	√	N	√
SO_3008	Lambda phage uncharacterized protein	N	N	√		×		×
SO_3015	Segregation and condensation protein ScpA	N	E	×		×		×
SO_3019	Anthranilate synthase component 1 (EC 4.1.3.27)	E	E	√	E	√	E	√
SO_3021	Anthranilate phosphoribosyltransferase (EC 2.4.2.18)	E	E	√	E	√	E	√
SO_3022	Multifunctional fusion protein [Includes: Indole-3-glycerol phosphate synthase (IGPS) (EC 4.1.1.48); N-(5'-phosphoribosyl)anthranilate isomerase (PRAI) (EC 5.3.1.24)]	E	E	√	E	√	E	√
SO_3023	Tryptophan synthase beta chain (EC 4.2.1.20)	E	E	√	E	√	E	√
SO_3030	Putrescine monooxygenase PubA	N	N	√		×		×
SO_3054	Metallo-beta-lactamase family protein	N	N	√		×		×
SO_3057	Phenylalanine/histidine ammonia-lyase family protein	N	N	√	N	√	N	√
SO_3063	Cation:alanine/glycine transporter AGCS family	N	N	√	N	√	N	√
SO_3064	Amidophosphoribosyltransferase (ATase) (EC 2.4.2.14) (Glutamine phosphoribosylpyrophosphate amidotransferase) (GPATase)	E	E	√	E	√	E	√
SO_3067	Dihydrofolate synthase/folylpolyglutamate synthase (EC 6.3.2.12) (Folylpoly-gamma-glutamate synthetase-dihydrofolate synthetase) (Folylpolyglutamate synthetase)	E	E	√	E	√	E	√
SO_3070	Aspartate-semialdehyde dehydrogenase (ASA dehydrogenase) (ASADH) (EC 1.2.1.11) (Aspartate-beta-semialdehyde dehydrogenase)	E	E	√	E	√	E	√
SO_3072	3-oxoacyl-(Acyl-carrier-protein) synthase I FabB (EC 2.3.1.41)	E	N	×	E	√	E	√
SO_3073	tRNA 5-methylaminomethyl-2-thiouridine biosynthesis bifunctional protein MnmC (tRNA mnm(5)s(2)U biosynthesis bifunctional protein) [Includes: tRNA (mnm(5)s(2)U34)-methyltransferase (EC 2.1.1.61); FAD-dependent cmnm(5)s(2)U34 oxidoreductase (EC 1.5.-.-)]	N	E	×		×		×
SO_3077	ATP-NAD kinase (EC 2.7.1.23)	N	N	√	N	√	N	√
SO_3082	Phosphohistidine phosphatase SixA (EC 3.1.3.-)	N	E	×		×		×
SO_3088	Fatty acid oxidation complex subunit alpha [Includes: Enoyl-CoA hydratase/3-hydroxybutyryl-CoA epimerase (EC 4.2.1.17) (EC 5.1.2.3); 3-hydroxyacyl-CoA dehydrogenase (EC 1.1.1.35)]	N	N	√		×		×
SO_3089	3-ketoacyl-CoA thiolase (EC 2.3.1.16) (ACSs) (Acetyl-CoA acyltransferase) (Acyl-CoA ligase) (Beta-ketothiolase) (Fatty acid oxidation complex subunit beta)	N	N	√		×		×
SO_3099	Outer membrane long-chain fatty acid receptor FadL family	N	N	√	N	√	N	√
SO_3108	Precorrin-2 dehydrogenase (EC 1.3.1.76)	E	N	×	N	×	N	×
SO_3113	Queuine tRNA-ribosyltransferase (EC 2.4.2.29) (Guanine insertion enzyme) (tRNA-guanine transglycosylase)	N	N	√		×		×
SO_3116	Acyl carrier protein phosphodiesterase AcpH-like protein (EC 3.1.4.14)	N	N	√	N	√	N	√
SO_3122	Serine/threonine transporter SstT (Na(+)/serine-threonine symporter)	N	N	√		×	N	√
SO_3126	Methylated-DNA--protein-cysteine methyltransferase (EC 2.1.1.63) (6-O-methylguanine-DNA methyltransferase) (MGMT) (O-6-methylguanine-DNA-alkyltransferase)	N	N	√		×		×
SO_3134	TRAP-type C4-dicarboxylate:H+ symport system substrate-binding component DctP	N	N	√	N	√	N	√
SO_3135	TRAP-type C4-dicarboxylate:H+ symport system small permease component DctQ	N	N	√	N	√	N	√
SO_3136	TRAP-type C4-dicarboxylate:H+ symport system large permease component DctM	N	N	√	N	√	N	√
SO_3148	Guanine deaminase (EC 3.5.4.3)	N	N	√		×		×
SO_3154	Proline--tRNA ligase (EC 6.1.1.15) (Prolyl-tRNA synthetase) (ProRS)	E	E	√	E	√	E	√
SO_3160	dTDP-4-dehydrorhamnose 3,5-epimerase (EC 5.1.3.13) (Thymidine diphospho-4-keto-rhamnose 3,5-epimerase)	N	N	√	N	√	N	√
SO_3167	dTDP-glucose 4,6-dehydratase (EC 4.2.1.46)	N	N	√	N	√	N	√
SO_3186	Glucose-1-phosphate thymidylyltransferase (EC 2.7.7.24)	E	N	×	N	×	N	×
SO_3188	dTDP-glucose-4,6-dehydratase RfbB (EC 4.2.1.46)	N	N	√	N	√	N	√
SO_3189	UDP-GlkcNAc C4 epimerase WbpP (EC 5.1.3.7)	N	N	√	E	×	E	×
SO_3190	UDP-N-acetyl-d-glucosamine 6-dehydrogenase WbpA	N	N	√	N	√	N	√
SO_3196	Two component signal transduction system response regulator	N	N	√		×		×
SO_3225	H(+)-transporting two-sector ATPase (EC 7.1.2.2)	N	N	√		×		×
SO_3259	Motility accessory factor Maf	N	N	√		×		×
SO_3261	Polysaccharide biosynthesis related-protein	N	N	√		×		×
SO_3262	TPP-dependent enzyme involved in flagella modificaiton	N	N	√		×		×
SO_3263	3-oxoacyl-(Acyl-carrier-protein) reductase	N	N	√		×		×
SO_3269	Flagellin modification protein	N	N	√		×		×
SO_3285	Cytochrome d ubiquinol oxidase subunit II CydB (EC 1.10.3.-)	N	N	√	N	√	N	√
SO_3286	Cytochrome d ubiquinol oxidase subunit I CydA (EC 1.10.3.-)	N	N	√	N	√	N	√
SO_3287	Phosphoribosylformylglycinamidine synthase (FGAM synthase) (FGAMS) (EC 6.3.5.3) (Formylglycinamide ribonucleotide amidotransferase) (FGAR amidotransferase) (FGAR-AT)	E	E	√	E	√	E	√
SO_3311	Histidine--tRNA ligase (EC 6.1.1.21) (Histidyl-tRNA synthetase) (HisRS)	E	E	√	E	√	E	√
SO_3312	4-hydroxy-3-methylbut-2-en-1-yl diphosphate synthase (flavodoxin) (EC 1.17.7.3) (1-hydroxy-2-methyl-2-(E)-butenyl 4-diphosphate synthase)	E	N	×	N	×	N	×
SO_3317	5'-nucleotidase (EC 3.1.3.5)	N	N	√		×		×
SO_3337	Signal transduction protein with HDOD/GAF domains	N	N	√		×		×
SO_3338	Threonine aldolase YbjU (EC 4.1.2.5)	N	N	√	N	√	N	√
SO_3348	Ferrochelatase 2 (EC 4.99.1.1) (Heme synthase 2) (Protoheme ferro-lyase 2)	N	N	√	N	√	N	√
SO_3349	Glutathione peroxidase	N	N	√	N	√	N	√
SO_3354	Pyrroline-5-carboxylate reductase (P5C reductase) (P5CR) (EC 1.5.1.2) (PCA reductase)	E	E	√	E	√	E	√
SO_3365	Glutaminase (EC 3.5.1.2)	N	N	√	N	√	N	√
SO_3379	Cyclopropane-fatty-acyl-phospholipid synthase CfaS (EC 2.1.1.79)	N	N	√		×		×
SO_3413	Threonine synthase (EC 4.2.3.1)	E	N	×	N	×	N	×
SO_3415	Bifunctional aspartokinase/homoserine dehydrogenase [Includes: Aspartokinase (EC 2.7.2.4); Homoserine dehydrogenase (EC 1.1.1.3)]	E	N	×	N	×	N	×
SO_3424	Valine--tRNA ligase (EC 6.1.1.9) (Valyl-tRNA synthetase) (ValRS)	E	E	√	E	√	E	√
SO_3427	Aspartokinase (EC 2.7.2.4)	N	N	√	N	√	N	√
SO_3428	Alanine--tRNA ligase (EC 6.1.1.7) (Alanyl-tRNA synthetase) (AlaRS)	E	E	√	E	√	E	√
SO_3435	5'-nucleotidase SurE (EC 3.1.3.5) (Nucleoside 5'-monophosphate phosphohydrolase)	N	N	√		×		×
SO_3440	Enolase (EC 4.2.1.11) (2-phospho-D-glycerate hydro-lyase) (2-phosphoglycerate dehydratase)	E	N	×	N	×	N	×
SO_3441	CTP synthase (EC 6.3.4.2) (Cytidine 5'-triphosphate synthase) (Cytidine triphosphate synthetase) (CTP synthetase) (CTPS) (UTP--ammonia ligase)	E	E	√	E	√	E	√
SO_3442	Nucleoside triphosphate pyrophosphohydrolase (EC 3.6.1.19)	N	N	√	N	√	N	√
SO_3455	GTP pyrophosphokinase RelA (EC 2.7.6.5)	N	N	√	N	√	N	√
SO_3468	Riboflavin synthase alpha subunit RibC-like protein (EC 2.5.1.9)	N	N	√	E	×	E	×
SO_3469	Riboflavin biosynthesis protein RibD [Includes: Diaminohydroxyphosphoribosylaminopyrimidine deaminase (DRAP deaminase) (EC 3.5.4.26) (Riboflavin-specific deaminase); 5-amino-6-(5-phosphoribosylamino)uracil reductase (EC 1.1.1.193) (HTP reductase)]	E	E	√	E	√	E	√
SO_3472	Energy-dependent translational throttle protein EttA (EC 3.6.1.-) (Translational regulatory factor EttA)	N	N	√		×		×
SO_3480	Cold-active protein-tyrosine phosphatase	N	N	√		×		×
SO_3492	Efflux pump membrane transporter	N	N	√		×		×
SO_3496	Succinate-semialdehyde dehydrogenase [NAD(P)+] GabD (EC 1.2.1.16) (EC 1.2.1.19)	N	N	√	N	√	N	√
SO_3497	Beta-alanine-pyruvate transaminase AptA (EC 2.6.1.18)	N	N	√		×		×
SO_3503	N-acetyl glucosamine transporter NagP	N	N	√	N	√	N	√
SO_3505	N-acetylgalactosamine-6-phosphate deacetylase (EC 3.5.1.25) (N-acetylglucosamine-6-phosphate deacetylase)	N	N	√	N	√	N	√
SO_3506	Glucosamine-6-phosphate deaminase NagB (EC 3.5.99.6)	N	N	√	N	√	N	√
SO_3507	N-acetylglucosamine kinase NagK (EC 2.7.1.59)	N	N	√	N	√	N	√
SO_3509	Beta-N-acetylhexosaminidase (EC 3.2.1.52) (N-acetyl-beta-glucosaminidase)	N	N	√	N	√	N	√
SO_3517	Respiratory NADH dehydrogenase II Ndh (EC 1.6.99.3)	N	N	√	N	√	N	√
SO_3529	4-hydroxy-3-methylbut-2-enyl diphosphate reductase (HMBPP reductase) (EC 1.17.7.4)	E	N	×	N	×	N	×
SO_3532	Isoleucine--tRNA ligase (EC 6.1.1.5) (Isoleucyl-tRNA synthetase) (IleRS)	E	E	√	E	√	E	√
SO_3533	Riboflavin biosynthesis protein [Includes: Riboflavin kinase (EC 2.7.1.26) (Flavokinase); FMN adenylyltransferase (EC 2.7.7.2) (FAD pyrophosphorylase) (FAD synthase)]	E	E	√	E	√	E	√
SO_3541	Alanine/glycine:cation symporter (AGCS) family protein	N	N	√	N	√	N	√
SO_3542	D-xylulose 5-phosphate/D-fructose 6-phosphate phosphoketolase Xfp (EC 4.1.2.22) (EC 4.1.2.9)	N	N	√	N	√	N	√
SO_3546	Transaldolase (EC 2.2.1.2)	N	N	√	N	√	N	√
SO_3547	Glucose-6-phosphate isomerase (GPI) (EC 5.3.1.9) (Phosphoglucose isomerase) (PGI) (Phosphohexose isomerase) (PHI)	N	E	×	E	×	E	×
SO_3553	Sulfate transporter SulP family	N	N	√	N	√	N	√
SO_3555	N5-carboxyaminoimidazole ribonucleotide synthase (N5-CAIR synthase) (EC 6.3.4.18) (5-(carboxyamino)imidazole ribonucleotide synthetase)	E	E	√	E	√	E	√
SO_3559	Glutamate--cysteine ligase (EC 6.3.2.2) (Gamma-ECS) (GCS) (Gamma-glutamylcysteine synthetase)	N	N	√	N	√	N	√
SO_3562	Proton/sodium:glutamate symporter DAACS family	N	N	√	N	√	N	√
SO_3565	2',3'-cyclic-nucleotide 2'-phosphodiesterase/3'-nucleotidase (EC 3.1.3.6) (EC 3.1.4.16)	N	N	√		×		×
SO_3575	CDP-diacylglycerol--serine O-phosphatidyltransferase (EC 2.7.8.8) (Phosphatidylserine synthase)	N	N	√	N	√	N	√
SO_3588	Membrane protein associated with acetate transport YaaH	N	N	√		×		×
SO_3600	Sulfate transport system permease protein CysT	N	N	√	N	√	N	√
SO_3602	Sulfate/thiosulfate import ATP-binding protein CysA 1 (EC 7.3.2.3) (Sulfate-transporting ATPase 1)	N	N	√	N	√	N	√
SO_3622	Periplasmic RmlC-type Cupin domain family protein	N	N	√		×		×
SO_3631	NADH-dependent hydroxypyruvate reductase HprA (EC 1.1.1.29)	N	N	√	N	√	N	√
SO_3638	4-hydroxythreonine-4-phosphate dehydrogenase (EC 1.1.1.262) (4-(phosphohydroxy)-L-threonine dehydrogenase)	E	N	×	N	×	N	×
SO_3653	Octaprenyl-diphosphate synthase IspB (EC 2.5.1.-)	E	N	×	N	×	N	×
SO_3664	Long chain fatty acid CoA ligase FadD (EC 6.2.1.3)	N	N	√	N	√	N	√
SO_3705	5-methylthioadenosine nucleosidase/S-adenosylhomocysteine nucleosidase (EC 3.2.2.16) (EC 3.2.2.9)	N	N	√	N	√	N	√
SO_3706	Nucleoside permease	N	N	√	N	√	N	√
SO_3709	ABC-type cobalamin uptake system substrate-binding component BtuF	N	N	√	N	√	N	√
SO_3715	Bifunctional oxygen-insensitive NAD(P)H nitroreductase/dihydropteridine reductase NfnB (EC 1.-.-.-) (EC 1.5.1.34)	N	N	√	N	√	N	√
SO_3726	Sulfate adenylyltransferase subunit 1 (EC 2.7.7.4) (ATP-sulfurylase large subunit) (Sulfate adenylate transferase) (SAT)	E	E	√	E	√	E	√
SO_3727	Sulfate adenylyltransferase subunit 2 (EC 2.7.7.4) (ATP-sulfurylase small subunit) (Sulfate adenylate transferase) (SAT)	E	E	√	E	√	E	√
SO_3728	Uroporphyrinogen III methylase (EC 2.1.1.107) (Uroporphyrinogen-III C-methyltransferase)	E	N	×	N	×	N	×
SO_3736	Phosphoadenosine phosphosulfate reductase (EC 1.8.4.8) (3'-phosphoadenylylsulfate reductase) (PAPS reductase, thioredoxin dependent) (PAPS sulfotransferase) (PAdoPS reductase)	E	E	√	E	√	E	√
SO_3737	Sulfite reductase [NADPH] hemoprotein beta-component (SiR-HP) (SiRHP) (EC 1.8.1.2)	E	E	√	E	√	E	√
SO_3738	Sulfite reductase [NADPH] flavoprotein alpha-component (SiR-FP) (EC 1.8.1.2)	E	E	√	E	√	E	√
SO_3740	NAD(P) transhydrogenase subunit alpha (EC 7.1.1.1)	N	N	√	N	√	N	√
SO_3741	NAD(P) transhydrogenase subunit beta (EC 7.1.1.1) (Nicotinamide nucleotide transhydrogenase subunit beta)	N	N	√	N	√	N	√
SO_3745	Bifunctional protein HldE [Includes: D-beta-D-heptose 7-phosphate kinase (EC 2.7.1.167) (D-beta-D-heptose 7-phosphotransferase) (D-glycero-beta-D-manno-heptose-7-phosphate kinase); D-beta-D-heptose 1-phosphate adenylyltransferase (EC 2.7.7.70) (D-glycero-beta-D-manno-heptose 1-phosphate adenylyltransferase)]	N	E	×	E	×	E	×
SO_3747	K(+)/H(+) antiporter NhaP2 (Potassium/proton antiporter NhaP2)	N	N	√	N	√	N	√
SO_3763	Polyamine aminopropyltransferase (Putrescine aminopropyltransferase) (PAPT) (Spermidine synthase) (SPDS) (SPDSY) (EC 2.5.1.16)	N	N	√	E	×	E	×
SO_3771	Phosphate transporter	N	N	√	N	√	N	√
SO_3774	Bifunctional protein PutA [Includes: Proline dehydrogenase (EC 1.5.5.2) (Proline oxidase); Delta-1-pyrroline-5-carboxylate dehydrogenase (P5C dehydrogenase) (EC 1.2.1.88) (L-glutamate gamma-semialdehyde dehydrogenase)]	N	N	√	N	√	N	√
SO_3779	ABC-type cysteine/glutathione export system bifunctional ATPase and permease component CydC	N	N	√	N	√	N	√
SO_3780	ABC-type cysteine/glutathione export system bifunctional ATPase and permease components CydD	N	N	√	N	√	N	√
SO_3803	Hypoxanthine phosphoribosyltransferase (EC 2.4.2.8)	N	N	√	N	√	N	√
SO_3804	Flavin prenyltransferase UbiX (EC 2.5.1.129)	N	N	√	N	√	N	√
SO_3821	Cyclic-guanylate-specific phosphodiesterase (EC 3.1.4.52)	N	N	√		×		×
SO_3827	2-dehydro-3-deoxyphosphooctonate aldolase (EC 2.5.1.55) (3-deoxy-D-manno-octulosonic acid 8-phosphate synthase) (KDO-8-phosphate synthase) (KDO 8-P synthase) (KDOPS) (Phospho-2-dehydro-3-deoxyoctonate aldolase)	E	E	√	E	√	E	√
SO_3834	Glutamyl-tRNA reductase (GluTR) (EC 1.2.1.70)	E	E	√	N	×	N	×
SO_3837	Ribose-phosphate pyrophosphokinase (RPPK) (EC 2.7.6.1) (5-phospho-D-ribosyl alpha-1-diphosphate) (Phosphoribosyl diphosphate synthase) (Phosphoribosyl pyrophosphate synthase) (P-Rib-PP synthase) (PRPP synthase) (PRPPase)	E	E	√	E	√	E	√
SO_3849	bPH_2 domain-containing protein	N	N	√		×		×
SO_3855	NAD-dependent malic enzyme (NAD-ME) (EC 1.1.1.38)	N	N	√	N	√	N	√
SO_3864	Molybdenum transport system permease	N	N	√	N	√	N	√
SO_3865	Molybdenum import ATP-binding protein ModC (EC 7.3.2.5)	N	N	√	N	√	N	√
SO_3897	DNA topoisomerase 4 subunit A (EC 5.6.2.2) (Topoisomerase IV subunit A)	E	E	√		×		×
SO_3899	DNA topoisomerase 4 subunit B (EC 5.6.2.2) (Topoisomerase IV subunit B)	E	E	√		×		×
SO_3901	3',5'-cyclic adenosine monophosphate phosphodiesterase CpdA (3',5'-cyclic AMP phosphodiesterase) (cAMP phosphodiesterase) (EC 3.1.4.53)	N	N	√		×		×
SO_3903	ADP-ribose diphosphatase (EC 3.6.1.13) (ADP-ribose phosphohydrolase) (ADP-ribose pyrophosphatase) (Adenosine diphosphoribose pyrophosphatase)	N	N	√		×		×
SO_3908	Enoyl-CoA hydratase EchH (EC 4.2.1.17)	N	N	√		×		×
SO_3920	Periplasmic [Fe-Fe] hydrogenase large subunit HydA (EC 1.12.7.2)	N	N	√	N	√	N	√
SO_3925	Fe hydrogenase maturation rSAM protein HydE	N	N	√		×		×
SO_3927	50S ribosomal protein L9	N	N	√		×		×
SO_3931	Uncharacterized protein	N	N	√		×		×
SO_3937	Adenylosuccinate synthetase (AMPSase) (AdSS) (EC 6.3.4.4) (IMP--aspartate ligase)	N	N	√	N	√	N	√
SO_3948	UDP-N-acetylglucosamine 1-carboxyvinyltransferase (EC 2.5.1.7) (Enoylpyruvate transferase) (UDP-N-acetylglucosamine enolpyruvyl transferase) (EPT)	E	E	√	E	√	E	√
SO_3956	Arabinose 5-phosphate isomerase (API) (EC 5.3.1.13)	E	E	√		×	E	√
SO_3963	Phosphotransferase system (PTS) sugar-specific IIA component PtsN (EC 2.7.1.-)	N	N	√		×		×
SO_3966	Magnesium transporter MgtE	N	N	√	N	√	N	√
SO_3980	Cytochrome c-552 (EC 1.7.2.2) (Ammonia-forming cytochrome c nitrite reductase) (Cytochrome c nitrite reductase)	N	N	√	N	√	N	√
SO_3986	Aspartokinase (EC 2.7.2.4)	N	N	√	N	√	N	√
SO_3991	Fructose-1,6-bisphosphatase class 1 (FBPase class 1) (EC 3.1.3.11) (D-fructose-1,6-bisphosphate 1-phosphohydrolase class 1)	E	N	×	E	√	E	√
SO_4004	Proton/sodium:glutamate symporter DAACS family	N	N	√	N	√	N	√
SO_4019	p-loop containing nucleoside triphosphate hydrolase superfamily	N	N	√		×		×
SO_4021	Multidrug resistance protein MdtL	N	N	√		×		×
SO_4047	SoxA-like diheme cytochrome c	N	N	√		×		×
SO_4054	Methylenetetrahydrofolate reductase (EC 1.5.1.20)	N	E	×	E	×	E	×
SO_4055	Bifunctional aspartokinase/homoserine dehydrogenase [Includes: Aspartokinase (EC 2.7.2.4); Homoserine dehydrogenase (EC 1.1.1.3)]	N	N	√	N	√	N	√
SO_4056	Cystathionine gamma-synthase MetB (EC 2.5.1.48)	N	E	×	E	×	E	×
SO_4060	Sulfur reductase membrane anchoring component PhsC	N	N	√	N	√	N	√
SO_4061	Ferredoxin	N	N	√	N	√	N	√
SO_4062	Sulfur reductase molybdoperterin-binding subunit PhsA (EC 1.12.98.4)	N	N	√	N	√	N	√
SO_4066	Phosphoribosylaminoimidazole-succinocarboxamide synthase (EC 6.3.2.6) (SAICAR synthetase)	E	E	√	E	√	E	√
SO_4081	Putrescine uptake protein PuuP	N	N	√		×		×
SO_4085	Chitinase ChiA (EC 3.2.1.14)	N	N	√		×		×
SO_4092	Hydrolase carbon-nitrogen family	N	N	√		×		×
SO_4095	dTTP/UTP pyrophosphatase (dTTPase/UTPase) (EC 3.6.1.9) (Nucleoside triphosphate pyrophosphatase) (Nucleotide pyrophosphatase) (Nucleotide PPase)	N	N	√		×		×
SO_4118	NADP-dependent malate dehydrogenase (Oxaloacetate-decarboxylating) MaeB (EC 1.1.1.40)	N	N	√	N	√	N	√
SO_4122	Primosomal protein N' (EC 3.6.4.-) (ATP-dependent helicase PriA)	E	E	√		×		×
SO_4123	Arginine--tRNA ligase (EC 6.1.1.19) (Arginyl-tRNA synthetase) (ArgRS)	E	E	√	E	√	E	√
SO_4133	Uridine phosphorylase (EC 2.4.2.3)	N	N	√	N	√	N	√
SO_4136	Ornithine decarboxylase SpeC (EC 4.1.1.17)	N	N	√	N	√	N	√
SO_4174	dTDP-4-dehydrorhamnose reductase (EC 1.1.1.133)	N	N	√		×		×
SO_4190	Pyrophosphate phospho-hydrolase (EC 3.6.1.1)	E	N	×	E	√	E	√
SO_4198	Formimidoylglutamase HutG (EC 3.5.3.8)	N	N	√	N	√	N	√
SO_4201	Probable protein kinase UbiB (EC 2.7.-.-) (Ubiquinone biosynthesis protein UbiB)	E	N	×	N	×	N	×
SO_4208	Delta-aminolevulinic acid dehydratase (EC 4.2.1.24)	N	E	×	N	√	N	√
SO_4214	UDP-3-O-acyl-N-acetylglucosamine deacetylase (UDP-3-O-acyl-GlcNAc deacetylase) (EC 3.5.1.108) (UDP-3-O-[R-3-hydroxymyristoyl]-N-acetylglucosamine deacetylase)	E	E	√	E	√	E	√
SO_4218	UDP-N-acetylmuramate--L-alanine ligase (EC 6.3.2.8) (UDP-N-acetylmuramoyl-L-alanine synthetase)	E	E	√	E	√	E	√
SO_4219	UDP-N-acetylglucosamine--N-acetylmuramyl-(pentapeptide) pyrophosphoryl-undecaprenol N-acetylglucosamine transferase (EC 2.4.1.227) (Undecaprenyl-PP-MurNAc-pentapeptide-UDPGlcNAc GlcNAc transferase)	E	E	√	E	√	E	√
SO_4221	UDP-N-acetylmuramoylalanine--D-glutamate ligase (EC 6.3.2.9) (D-glutamic acid-adding enzyme) (UDP-N-acetylmuramoyl-L-alanyl-D-glutamate synthetase)	E	E	√	E	√	E	√
SO_4222	Phospho-N-acetylmuramoyl-pentapeptide-transferase (EC 2.7.8.13) (UDP-MurNAc-pentapeptide phosphotransferase)	E	E	√	E	√	E	√
SO_4223	UDP-N-acetylmuramoyl-tripeptide--D-alanyl-D-alanine ligase (EC 6.3.2.10) (D-alanyl-D-alanine-adding enzyme)	E	E	√	E	√	E	√
SO_4224	UDP-N-acetylmuramyl-tripeptide synthetase (EC 6.3.2.-) (UDP-MurNAc-tripeptide synthetase)	E	E	√	E	√	E	√
SO_4225	Peptidoglycan D,D-transpeptidase FtsI (EC 3.4.16.4) (Penicillin-binding protein 3) (PBP-3)	E	N	×		×		×
SO_4230	Glycerol kinase (EC 2.7.1.30) (ATP:glycerol 3-phosphotransferase) (Glycerokinase) (GK)	N	N	√	N	√	N	√
SO_4232	Outer membrane long-chain fatty acid receptor FadL family	N	N	√	N	√	N	√
SO_4234	3-isopropylmalate dehydratase large subunit (EC 4.2.1.33) (Alpha-IPM isomerase) (IPMI) (Isopropylmalate isomerase)	N	E	×	E	×	E	×
SO_4249	Coenzyme A biosynthesis bifunctional protein CoaBC (DNA/pantothenate metabolism flavoprotein) (Phosphopantothenoylcysteine synthetase/decarboxylase) (PPCS-PPCDC) [Includes: Phosphopantothenoylcysteine decarboxylase (PPC decarboxylase) (PPC-DC) (EC 4.1.1.36) (CoaC); Phosphopantothenate--cysteine ligase (EC 6.3.2.5) (CoaB) (Phosphopantothenoylcysteine synthetase) (PPC synthetase) (PPC-S)]	E	E	√	E	√	E	√
SO_4250	Deoxyuridine 5'-triphosphate nucleotidohydrolase (dUTPase) (EC 3.6.1.23) (dUTP pyrophosphatase)	N	N	√	N	√	N	√
SO_4255	Orotate phosphoribosyltransferase (OPRT) (OPRTase) (EC 2.4.2.10)	N	E	×	E	×	E	×
SO_4274	Undecaprenyl-diphosphatase 2 (EC 3.6.1.27) (Bacitracin resistance protein 2) (Undecaprenyl pyrophosphate phosphatase 2)	E	N	×	N	×	N	×
SO_4282	Sodium-dependent potassium uptake system permease component KtrB	E	N	×	N	×	N	×
SO_4289	Phosphate import ATP-binding protein PstB 2 (EC 7.3.2.1) (ABC phosphate transporter 2) (Phosphate-transporting ATPase 2)	N	N	√	N	√	N	√
SO_4290	Phosphate transport system permease protein PstA	N	N	√	N	√	N	√
SO_4291	Phosphate transport system permease protein	N	N	√	N	√	N	√
SO_4292	Phosphate-binding protein	N	N	√	N	√	N	√
SO_4296	Na-dependent nicotinamide ribose transporter NupC	N	N	√	N	√	N	√
SO_4297	N-ribosylnicotinamide phosphorylase NadP (EC 2.4.2.1)	N	N	√	N	√	N	√
SO_4305	HAD-superfamily hydrolase subfamily IA variant 1 family protein	N	E	×		×		×
SO_4312	ATP pyrophosphate-lyase (EC 4.6.1.1) (Adenylate cyclase) (Adenylyl cyclase)	N	N	√	N	√	N	√
SO_4313	Porphobilinogen deaminase (PBG) (EC 2.5.1.61) (Hydroxymethylbilane synthase) (HMBS) (Pre-uroporphyrinogen synthase)	E	N	×	N	×	N	×
SO_4314	Uroporphyrinogen-III synthase (EC 4.2.1.75)	E	N	×	N	×	N	×
SO_4315	Uroporphyrin-III C-methyltransferase HemX (EC 2.1.1.107)	N	N	√	N	√	N	√
SO_4316	Protoheme synthesis protein HemY	N	N	√	N	√	N	√
SO_4335	Phosphatidylglycerophosphatase B PgpB (EC 3.1.3.27)	N	N	√	N	√	N	√
SO_4343	Serine-pyruvate aminotransferase AgxT (EC 2.6.1.51)	N	N	√	N	√	N	√
SO_4344	L-threonine dehydratase (EC 4.3.1.19) (Threonine deaminase)	N	N	√	N	√	N	√
SO_4345	Dihydroxy-acid dehydratase (DAD) (EC 4.2.1.9)	N	E	×	E	×	E	×
SO_4347	Acetolactate synthase (EC 2.2.1.6)	N	N	√	N	√	N	√
SO_4357	Extracellular oxidoreductase FeS binding subunit	N	N	√		×		×
SO_4358	Extracellular oxidoreductase molybdopterin-binding lipoprotein subunit	N	N	√		×		×
SO_4371	AMP-dependent synthetase and ligase family protein	N	N	√		×		×
SO_4374	Phenylalanine/tyrosine ammonia-lyase (EC 4.3.1.25)	N	N	√	N	√	N	√
SO_4405	Catalase-peroxidase 1 (CP 1) (EC 1.11.1.21) (Peroxidase/catalase 1)	N	N	√	N	√	N	√
SO_4410	Glutamine synthetase (EC 6.3.1.2)	E	E	√	E	√	E	√
SO_4412	Uncharacterized protein	N	N	√		×		×
SO_4413	Kynureninase KynU (EC 3.7.1.3)	N	N	√		×		×
SO_4417	Anaerobic C4-dicarboxylate transporter	N	N	√	N	√	N	√
SO_4446	ABC-type molybdate uptake system ATPase component ModC (EC 3.6.3.29)	N	N	√		×		×
SO_4465	Uncharacterized protein	N	N	√		×		×
SO_4469	NADP-dependent alcohol dehydrogenase iron-containing YqhD (EC 1.1.1.2)	N	N	√		×		×
SO_4475	Cadmium and zinc efflux pump FieF	N	N	√		×		×
SO_4480	NAD+-dependent acetaldehyde dehydrogenase ExaC (EC 1.2.1.3)	N	N	√	N	√	N	√
SO_4503	Sulfur carrier protein FdhD	N	N	√		×		×
SO_4504	Uncharacterized protein	N	N	√		×		×
SO_4506	Iron-sulfur cluster-binding protein	N	N	√		×		×
SO_4507	Formate dehydrogenase chaperone FdhT	N	N	√		×		×
SO_4508	Formate dehydrogenase accessory protein FdhX	N	N	√		×		×
SO_4509	Formate dehydrogenase molybdopterin-binding subunit FdhA (EC 1.1.5.6)	N	N	√	N	√	N	√
SO_4510	Formate dehydrogenase FeS subunit FdhB (EC 1.1.5.6)	N	N	√	N	√	N	√
SO_4511	Formate dehydrogenase cytochrome b subunit FdhC (EC 1.1.5.6)	N	N	√	N	√	N	√
SO_4512	Fnr-inducible formate dehydrogenase accessory protein FdhX	N	N	√		×		×
SO_4513	Fnr-inducilble formate dehydrogenase molybdopterin-binding subunit FdhA (EC 1.1.5.6)	N	N	√	N	√	N	√
SO_4514	Fnr-inducible formate dehydrogenase FeS subunit FdhB (EC 1.1.5.6)	N	N	√	N	√	N	√
SO_4515	Fnr-inducible formate dehydrogenase cytochrome b subunit FdhC (EC 1.1.5.6)	N	N	√	N	√	N	√
SO_4520	Coproporphyrinogen III oxidase oxygen-independent (EC 1.3.99.22)	N		×	N	√	N	√
SO_4525	Patatin-like phospholipase	N	N	√	N	√	N	√
SO_4565	L-leucine transporter YjeH	N	N	√		×		×
SO_4573	2-succinyl-5-enolpyruvyl-6-hydroxy-3-cyclohexene-1-carboxylate synthase (SEPHCHC synthase) (EC 2.2.1.9) (Menaquinone biosynthesis protein MenD)	N	N	√	N	√	N	√
SO_4574	Putative 2-succinyl-6-hydroxy-2,4-cyclohexadiene-1-carboxylate synthase (SHCHC synthase) (EC 4.2.99.20)	N	N	√		×		×
SO_4575	o-succinylbenzoate synthase (OSB synthase) (OSBS) (EC 4.2.1.113) (4-(2'-carboxyphenyl)-4-oxybutyric acid synthase) (o-succinylbenzoic acid synthase)	N	N	√	N	√	N	√
SO_4576	O-succinylbenzoic acid CoA ligase MenE (EC 6.2.1.26)	N	N	√	N	√	N	√
SO_4590	Isochorismatase family protein	N	N	√		×		×
SO_4598	Copper/silver efflux pump permease component CusA	N	N	√		×		×
SO_4601	Aromatic amino acid permease	N	N	√	N	√	N	√
SO_4602	Glycerol-3-phosphate acyltransferase (GPAT) (EC 2.3.1.15)	E	E	√	E	√	E	√
SO_4606	Cytochrome c oxidase subunit 2 (EC 7.1.1.9)	N	N	√	N	√	N	√
SO_4607	Cytochrome c oxidase subunit 1 (EC 7.1.1.9)	N	N	√	N	√	N	√
SO_4609	Cytochrome aa3 subunit 3 (EC 7.1.1.9) (Cytochrome c oxidase polypeptide III)	N	N	√	N	√	N	√
SO_4614	Protoheme IX farnesyltransferase (EC 2.5.1.141) (Heme B farnesyltransferase) (Heme O synthase)	N	N	√	N	√	N	√
SO_4620	Urocanate reductase (EC 1.3.99.33)	N	N	√		×		×
SO_4653	Sulfate transport system permease protein CysT	N	N	√	N	√	N	√
SO_4654	ABC-type sulfate/thiosulfate uptakesystem permease component 2 CysW (EC 3.6.3.25)	N	N	√	N	√	N	√
SO_4655	Sulfate/thiosulfate import ATP-binding protein CysA 2 (EC 7.3.2.3) (Sulfate-transporting ATPase 2)	N	N	√	N	√	N	√
SO_4672	Thiosulfate sulfurtransferase GlpE (EC 2.8.1.1)	N	N	√	N	√	N	√
SO_4673	L-threonine 3-dehydrogenase (TDH) (EC 1.1.1.103)	N	N	√	N	√	N	√
SO_4674	2-amino-3-ketobutyrate coenzyme A ligase (AKB ligase) (EC 2.3.1.29) (Glycine acetyltransferase)	N	N	√	N	√	N	√
SO_4676	3-deoxy-D-manno-octulosonic acid transferase (Kdo transferase) (EC 2.4.99.12) (Lipid IV(A) 3-deoxy-D-manno-octulosonic acid transferase)	E	E	√	E	√	E	√
SO_4678	ADP-heptose-LPS heptosyltransferase WaaC (EC 2.4.1.-)	N	N	√		×		×
SO_4680	CDP-glycerol glycerophosphotransferase family protein	N	N	√		×		×
SO_4686	UDP-glucuronate 4-epimerase WcvA (EC 5.1.3.6)	N	N	√	N	√	N	√
SO_4687	UDP-glucose 6-dehydrogenase (EC 1.1.1.22)	N	N	√	N	√	N	√
SO_4692	Efflux pump membrane transporter	N	N	√		×		×
SO_4697	Glutathione S-transferase Gst (EC 2.5.1.18)	N	N	√		×		×
SO_4702	Glutathione-disulfide reductase Gor (EC 1.8.1.7)	N	N	√	N	√	N	√
SO_4706	Malate synthase domain protein	N	N	√		×		×
SO_4708	UPF0324 membrane protein SO_4708	N	N	√		×		×
SO_4713	Isochorismate synthase MenF (EC 5.4.4.2) (Isochorismate mutase)	N	N	√	N	√	N	√
SO_4719	ABC-type tungstate uptake system substrate-binding component TupA	N	N	√	N	√	N	√
SO_4720	ABC-type tungstate uptake system permease component TupB	N	N	√	N	√	N	√
SO_4721	ABC-type tungstate uptake system ATPase componet TupC	N	N	√	N	√	N	√
SO_4730	Coproporphyrinogen-III oxidase (EC 1.3.98.3)	N	N	√	N	√	N	√
SO_4731	Adenosine deaminase (EC 3.5.4.4) (Adenosine aminohydrolase)	N	N	√	N	√	N	√
SO_4733	Lysophospholipase L2 LypA (EC 3.1.1.5)	N	N	√		×		×
SO_4739	1,4-dihydroxy-2-naphthoyl-CoA synthase (DHNA-CoA synthase) (EC 4.1.3.36)	N	N	√	N	√	N	√
SO_4741	Glutamine--fructose-6-phosphate aminotransferase [isomerizing] (EC 2.6.1.16) (D-fructose-6-phosphate amidotransferase) (GFAT) (Glucosamine-6-phosphate synthase) (Hexosephosphate aminotransferase) (L-glutamine--D-fructose-6-phosphate amidotransferase)	E	E	√	E	√	E	√
SO_4745	Bifunctional protein GlmU [Includes: UDP-N-acetylglucosamine pyrophosphorylase (EC 2.7.7.23) (N-acetylglucosamine-1-phosphate uridyltransferase); Glucosamine-1-phosphate N-acetyltransferase (EC 2.3.1.157)]	E	E	√	E	√	E	√
SO_4747	ATP synthase subunit beta (EC 7.1.2.2) (ATP synthase F1 sector subunit beta) (F-ATPase subunit beta)	E	N	×	N	×	N	×
SO_4748	ATP synthase gamma chain (ATP synthase F1 sector gamma subunit) (F-ATPase gamma subunit)	E	N	×	N	×	N	×
SO_4749	ATP synthase subunit alpha (EC 7.1.2.2) (ATP synthase F1 sector subunit alpha) (F-ATPase subunit alpha)	E	N	×	N	×	N	×
SO_4753	ATP synthase subunit a (ATP synthase F0 sector subunit a) (F-ATPase subunit 6)	E	N	×	N	×	N	×

## Sheet: essential metabolites
Metabolite_ids	Metabolite_names	Growth_rate
cpd00443_c0	ABEE_c0	0
cpd02920_c0	2_Amino_4_hydroxy_6_hydroxymethyl_7_8_dihydropteridinediphosphate_c0	0
cpd00012_c0	PPi_c0	0
cpd00067_c0	H_plus__c0	0
cpd00683_c0	Dihydropteroate_c0	0
cpd00002_c0	ATP_c0	0
cpd00033_c0	Glycine_c0	0
cpd00506_c0	gamma_Glutamylcysteine_c0	0.105692
cpd00008_c0	ADP_c0	0
cpd00009_c0	Phosphate_c0	0
cpd00042_p0	GSH_p0	0.105692
cpd00042_e0	GSH_e0	0.105692
cpd00042_c0	GSH_c0	0.105692
cpd00213_c0	Lipoamide_c0	0.105666
cpd14700_c0	2_Methyl_1_hydroxypropyl_TPP_c0	0.105692
cpd00056_c0	TPP_c0	0
cpd02700_c0	S_2_Methylpropionyl_dihydrolipoamide_c0	0.105666
cpd00114_c0	IMP_c0	0
cpd00103_c0	PRPP_c0	0
cpd00226_c0	HYXN_c0	0.105692
cpd00017_c0	S_Adenosyl_L_methionine_c0	0.105692
cpd00074_c0	S_c0	0.105692
cpd01311_c0	Dethiobiotin_c0	0.105692
cpd00060_c0	L_Methionine_c0	0
cpd00104_c0	BIOT_c0	0.105692
cpd03091_c0	5_Deoxyadenosine_c0	0.105692
cpd00001_c0	H2O_c0	0
cpd00022_c0	Acetyl_CoA_c0	0
cpd00054_c0	L_Serine_c0	0
cpd00010_c0	CoA_c0	0
cpd00722_c0	O_Acetyl_L_serine_c0	0
cpd00046_p0	CMP_p0	0.105692
cpd00046_e0	CMP_e0	0.105692
cpd00046_c0	CMP_c0	0
cpd00096_c0	CDP_c0	0.105646
cpd00067_e0	H_plus__e0	0.101939
cpd00106_e0	Fumarate_e0	0.105692
cpd00106_c0	Fumarate_c0	0
cpd15524_c0	1_2_dihexadecanoyl_sn_glycerol_3_phosphate_c0	0.105692
cpd00214_c0	Palmitate_c0	0
cpd15355_c0	2_hexadecanoyl_sn_glycerol_3_phosphate_c0	0.105692
cpd00037_c0	UDP_N_acetylglucosamine_c0	0
cpd03494_c0	Undecaprenyl_diphospho_N_acetylmuramoyl_L_alanyl_D_glutamyl_meso_2_6_diaminopimeloyl_D_alanyl_D_alanine_c0	0
cpd00014_c0	UDP_c0	0
cpd03495_c0	Undecaprenyl_diphospho_N_acetylmuramoyl__N_acetylglucosamine_L_ala_D_glu_meso_2_6_diaminopimeloyl_D_ala_D_ala_c0	0
cpd00658_c0	Isochorismate_c0	0.105692
cpd00020_c0	Pyruvate_c0	0
cpd02566_c0	2_3_Dihydroxy_2_3_dihydrobenzoate_c0	0.105692
cpd11440_c0	fa6_c0	0
cpd00018_c0	AMP_c0	0
cpd11441_c0	fa6coa_c0	0.105692
cpd00023_c0	L_Glutamate_c0	0
cpd00084_c0	L_Cysteine_c0	0
cpd00533_c0	dCDP_c0	0.105692
cpd00356_c0	dCTP_c0	0
cpd00032_c0	Oxaloacetate_c0	0
cpd00011_c0	CO2_c0	0
cpd00061_c0	Phosphoenolpyruvate_c0	0
cpd03049_c0	2_Hydroxyethyl_ThPP_c0	0
cpd00836_c0	S_Acetyldihydrolipoamide_c0	0.105692
cpd00179_c0	Maltose_c0	0
cpd00027_c0	D_Glucose_c0	0
cpd00137_c0	Citrate_c0	0
cpd00260_c0	Isocitrate_c0	0
cpd00521_c0	dTDP_4_oxo_6_deoxy_D_glucose_c0	0.105692
cpd00522_c0	dTDP_4_oxo_L_rhamnose_c0	0.105692
cpd00003_c0	NAD_c0	0
cpd03113_c0	S_3_Hydroxyhexadecanoyl_CoA_c0	0.105692
cpd00004_c0	NADH_c0	0
cpd03114_c0	3_Oxopalmitoyl_CoA_c0	0.105692
cpd01140_c0	UDP_apiose_c0	0.105692
cpd02807_c0	Cosmetin_c0	0.105692
cpd02952_c0	Apiin_c0	0.105692
cpd00007_c0	O2_c0	0.0433711
cpd00483_c0	3_Hydroxyanthranilate_c0	0.105692
cpd00025_p0	H2O2_p0	0.105692
cpd00025_e0	H2O2_e0	0.105692
cpd00025_c0	H2O2_c0	0.105692
cpd00532_c0	O2__c0	0.105692
cpd03351_c0	Cinnavalininate_c0	0.105692
cpd11466_c0	Myristoyl_ACP_c0	0
cpd01695_c0	Myristoyl_CoA_c0	0.105611
cpd11493_c0	ACP_c0	0
cpd08739_c0	trans_2_Methyl_5_isopropylhexa_2_5_dienal_c0	0.105692
cpd08740_c0	trans_2_Methyl_5_isopropylhexa_2_5_dienoic_acid_c0	0.105692
cpd11640_c0	H2_c0	0.105692
cpd15560_c0	Ubiquinone_8_c0	0.0434716
cpd15561_c0	Ubiquinol_8_c0	0.0434716
cpd11492_c0	Malonyl_acyl_carrierprotein__c0	0
cpd11528_c0	7_methyl_octanoyl_ACP_c0	0.105692
cpd11529_c0	9_methyl_3_oxo_decanoyl_ACP_c0	0.105692
cpd02557_c0	Farnesylfarnesylgeraniol_c0	0.105692
cpd00113_c0	Isopentenyldiphosphate_c0	0.105692
cpd02590_c0	all_trans_Heptaprenyl_diphosphate_c0	0.105692
cpd08289_c0	1_deoxy_D_xylulose5_phosphate_c0	0.105692
cpd08449_c0	3_Amino_2_oxopropyl_phosphate_c0	0.105692
cpd00478_c0	Pyridoxine_phosphate_c0	0.105692
cpd03187_c0	Oxalosuccinate_c0	0.105692
cpd00024_c0	2_Oxoglutarate_c0	0
cpd00246_c0	Inosine_c0	0.105692
cpd00475_c0	Ribose_1_phosphate_c0	0.105692
cpd03572_c0	S_3_Hydroxyisobutyryl_CoA_c0	0.105666
cpd00876_c0	3_Hydroxyisobutyrate_c0	0.105666
cpd15688_c0	CDP_1_2_diisohexadecanoylglycerol_c0	0.105692
cpd15694_c0	Diisohexadecanoylphosphatidylserine_c0	0.105692
cpd02160_c0	N2_Succinyl_L_ornithine_c0	0.105692
cpd03526_c0	N_Succinyl_L_glutamate_5_semialdehyde_c0	0.105692
cpd15721_c0	Diisohexadecanoylphosphatidylglycerophosphate_c0	0.105692
cpd15727_c0	Diisohexadecanoylphosphatidylglycerol_c0	0.105692
cpd11589_c0	gly_asp_L_c0	0.105692
cpd00041_c0	L_Aspartate_c0	0
cpd02519_c0	Guanidinoethyl_methyl_phosphate_c0	0.105692
cpd02744_c0	N_Phosphoguanidinoethyl_methyl_phosphate_c0	0.105692
cpd00038_c0	GTP_c0	0
cpd00048_c0	Sulfate_c0	0
cpd00031_c0	GDP_c0	0
cpd00193_c0	APS_c0	0
cpd00206_c0	dCMP_c0	0.105692
cpd02227_c0	S_Ribosylhomocysteine_c0	0.105692
cpd00135_c0	Homocysteine_c0	0
cpd08636_c0	4_5_dihydroxy_2_3_pentanedione_c0	0.105692
cpd00068_c0	ITP_c0	0.105692
cpd00090_c0	IDP_c0	0.105692
cpd00070_c0	Malonyl_CoA_c0	0.105692
cpd02375_c0	Adenylosuccinate_c0	0
cpd00367_c0	Cytidine_c0	0.105692
cpd00052_c0	CTP_c0	0
cpd02201_c0	4_phosphopantothenate_c0	0
cpd02666_c0	R_4_Phosphopantothenoyl_L_cysteine_c0	0
cpd00026_c0	UDP_glucose_c0	0
cpd00144_c0	UDPglucuronate_c0	0.105692
cpd02097_c0	L_Glutamyl_5_phosphate_c0	0.105692
cpd00201_c0	10_Formyltetrahydrofolate_c0	0
cpd03524_c0	10_Formyl_THF_L_glutamate_c0	0.105692
cpd00093_c0	Anthranilate_c0	0
cpd02014_c0	N_Malonylanthranilate_c0	0.105692
cpd00477_c0	N_Acetyl_L_glutamate_c0	0
cpd00654_c0	Deoxycytidine_c0	0.105692
cpd11503_c0	6_methyl_octanoyl_ACP_c0	0.105692
cpd11504_c0	8_methyl_3_oxo_decanoyl_ACP_c0	0.105692
cpd03349_c0	5_Hydroxykynurenamine_c0	0.105692
cpd03362_c0	5_Hydroxykynurenine_c0	0.105692
cpd02021_c0	Succinylbenzoyl_CoA_c0	0.105692
cpd02295_c0	1_4_Dihydroxy_2_naphthoate_c0	0.105692
cpd00036_e0	Succinate_e0	0.105692
cpd00036_c0	Succinate_c0	0
cpd00101_c0	ribose_5_phosphate_c0	0
cpd00847_c0	Ribose_1_5_bisphosphate_c0	0.105692
cpd15317_c0	1_Acyl_sn_glycero_3_phosphoethanolamine_hexadec_9_enoyl_c0	0.105692
cpd00908_c0	Glycerophosphoethanolamine_c0	0
cpd15237_c0	hexadecenoate_c0	0
cpd00191_c0	3_Oxopropanoate_c0	0.105692
cpd04097_c0	Pb_c0	0.105692
cpd04097_e0	Pb_e0	0.105692
cpd00311_p0	Guanosine_p0	0.105692
cpd00311_e0	Guanosine_e0	0.105692
cpd00311_c0	Guanosine_c0	0.105692
cpd00013_c0	NH3_c0	0
cpd01217_c0	Xanthosine_c0	0.105692
cpd00807_c0	L_histidinol_phosphate_c0	0
cpd00930_c0	imidazole_acetol_phosphate_c0	0
cpd03414_c0	UroporphyrinogenI_c0	0.105692
cpd03416_c0	CoproporphyrinogenI_c0	0.105692
cpd00118_c0	Putrescine_c0	0
cpd00264_c0	Spermidine_c0	0
cpd00726_c0	1_3_Propanediamine_c0	0
cpd03802_c0	Homospermidine_c0	0
cpd02961_c0	Dihydroneopterin_c0	0
cpd00229_c0	Glycolaldehyde_c0	0
cpd00954_c0	6_hydroxymethyl_dihydropterin_c0	0
cpd00006_c0	NADP_c0	0
cpd00202_c0	DMAPP_c0	0.105692
cpd00005_c0	NADPH_c0	0
cpd08615_c0	1_Hydroxy_2_methyl_2_butenyl_4_diphosphate_c0	0.105692
cpd11540_c0	13_methyl_tetra_decanoyl_ACP_c0	0.105692
cpd11541_c0	15_methyl_3_oxo_hexa_decanoyl_ACP_c0	0.105692
cpd03246_c0	Taurochenodeoxycholate_c0	0.105692
cpd00210_c0	Taurine_c0	0.105692
cpd01663_c0	Chenodiol_c0	0.105692
cpd00080_c0	Glycerol_3_phosphate_c0	0
cpd15686_c0	CDP_1_2_diisopentadecanoylglycerol_c0	0.105692
cpd15719_c0	Diisopentadecanoylphosphatidylglycerophosphate_c0	0.105692
cpd00982_c0	FADH2_c0	0.105692
cpd00015_c0	FAD_c0	0
cpd11439_c0	fa4coa_c0	0.105692
cpd15675_c0	1_anteisopentadecanoyl_sn_glycerol_3_phosphate_c0	0.105692
cpd15500_c0	Menaquinone_8_c0	0.105692
cpd15331_c0	1_tetradecanoyl_sn_glycerol_3_phosphate_c0	0.105692
cpd15522_c0	1_2_ditetradecanoyl_sn_glycerol_3_phosphate_c0	0.105692
cpd15682_c0	1_2_diisohexadecanoyl_sn_glycerol_3_phosphate_c0	0.105692
cpd00112_c0	CMP_N_acetylneuraminate_c0	0.105692
cpd03658_c0	GT1a_c0	0.105692
cpd03659_c0	GQ1_c0	0.105692
cpd00350_c0	Farnesyldiphosphate_c0	0.105692
cpd00289_c0	Geranylgeranyl_diphosphate_c0	0.105692
cpd11432_c0	fa11coa_c0	0.105692
cpd15671_c0	1_isoheptadecanoyl_sn_glycerol_3_phosphate_c0	0.105692
cpd00171_c0	D_Ribulose5_phosphate_c0	0
cpd00047_c0	Formate_c0	0
cpd11225_c0	3_4_dihydroxy_2_butanone4_phosphate_c0	0
cpd11536_c0	11_methyl_dodecanoyl_ACP_c0	0.105692
cpd11537_c0	13_methyl_3_oxo_tetra_decanoyl_ACP_c0	0.105692
cpd11421_c0	trdrd_c0	0
cpd11420_c0	trdox_c0	0
cpd00585_c0	Creatinine_c0	0.105692
cpd01679_c0	N_Methylhydantoin_c0	0.105692
cpd00095_c0	Glycerone_phosphate_c0	0
cpd01647_c0	2_Phenylacetamide_c0	0.105692
cpd00430_c0	PACT_c0	0
cpd00390_c0	CDP_glucose_c0	0.105692
cpd00897_c0	CDP_4_dehydro_6_deoxy_D_glucose_c0	0.105692
cpd02333_c0	Quinolinate_c0	0
cpd03470_c0	Iminoaspartate_c0	0
cpd09879_c0	S_Hydroxymethylglutathione_c0	0.105692
cpd00759_c0	S_Formylglutathione_c0	0.105692
cpd00147_c0	5_Methylthioadenosine_c0	0.105692
cpd00128_c0	Adenine_c0	0.105692
cpd01981_c0	5_Methylthio_D_ribose_c0	0.105692
cpd15685_c0	CDP_1_2_diisotetradecanoylglycerol_c0	0.105692
cpd15691_c0	Diisotetradecanoylphosphatidylserine_c0	0.105692
cpd00817_c0	D_Arabinose5_phosphate_c0	0
cpd12232_c0	Nucleoside_phosphate_c0	0.105692
cpd00354_c0	NDP_c0	0.105692
cpd11585_e0	L_alanylglycine_e0	0.105692
cpd11585_c0	L_alanylglycine_c0	0.105692
cpd00162_c0	Aminoethanol_c0	0
cpd00071_c0	Acetaldehyde_c0	0
cpd14891_c0	7Z_10Z_13Z_16Z_Docosatetraenoyl_CoA_c0	0.105692
cpd16342_c0	Adrenic_acid_c0	0.105692
cpd00122_c0	N_Acetyl_D_glucosamine_c0	0.105692
cpd02611_c0	N_Acetyl_D_glucosamine1_phosphate_c0	0
cpd00519_c0	D_methylmalonyl_CoA_c0	0.105692
cpd00086_c0	Propionyl_CoA_c0	0.105666
cpd00236_c0	D_Erythrose4_phosphate_c0	0
cpd02147_c0	4_Phosphoerythronate_c0	0.105692
cpd11582_e0	ala_L_Thr_L_e0	0.105692
cpd11582_c0	ala_L_Thr_L_c0	0.105692
cpd00287_c0	3_Oxo_2_methylpropanoate_c0	0.105666
cpd00012_e0	PPi_e0	0.105692
cpd00810_c0	Orotidylic_acid_c0	0
cpd00091_c0	UMP_c0	0
cpd02654_c0	4_Methyl_5__2_phosphoethyl_thiazole_c0	0.105692
cpd02894_c0	4_Amino_2_methyl_5_diphosphomethylpyrimidine_c0	0.105692
cpd00793_c0	Thiamine_phosphate_c0	0.105692
cpd00064_c0	Ornithine_c0	0
cpd00118_e0	Putrescine_e0	0.105692
cpd15350_c0	2_dodecanoyl_sn_glycerol_3_phosphate_c0	0.105692
cpd01741_c0	ddca_c0	0.105692
cpd00345_c0	5_Methyltetrahydrofolate_c0	0
cpd00125_c0	5_10_Methylenetetrahydrofolate_c0	0
cpd00019_c0	S_Adenosyl_homocysteine_c0	0.105692
cpd02738_c0	5_Methyltetrahydropteroyltri_L_glutamate_c0	0.105692
cpd02555_c0	Tetrahydropteroyltri_L_glutamate_c0	0.105692
cpd00115_c0	dATP_c0	0
cpd00249_c0	Uridine_c0	0.105692
cpd00177_c0	dADP_c0	0.105692
cpd15308_c0	1_2_Diacyl_sn_glycerol_ditetradec_7_enoyl_c0	0.105692
cpd15523_c0	1_2_ditetradec_7_enoyl_sn_glycerol_3_phosphate_c0	0.105692
cpd11586_e0	ala_L_glu_L_e0	0.105692
cpd11586_c0	ala_L_glu_L_c0	0.105692
cpd00307_p0	Cytosine_p0	0.105692
cpd00307_e0	Cytosine_e0	0.105692
cpd00307_c0	Cytosine_c0	0.105692
cpd00092_c0	Uracil_c0	0.105692
cpd01030_e0	Salicin_e0	0.105692
cpd03698_c0	Salicin_6P_c0	0.105692
cpd15702_c0	1_2_Dianteisoheptadecanoyl_sn_glycerol_c0	0.105692
cpd15678_c0	1_2_dianteisoheptadecanoyl_sn_glycerol_3_phosphate_c0	0.105692
cpd11573_c0	Octodecanoyl_ACP_c0	0.105692
cpd00327_c0	strcoa_c0	0
cpd11437_c0	fa3coa_c0	0.105692
cpd02210_c0	Indoleglycerol_phosphate_c0	0
cpd00102_c0	Glyceraldehyde3_phosphate_c0	0
cpd00359_c0	indol_c0	0.105692
cpd15325_c0	1_dodecanoyl_sn_glycerol_3_phosphate_c0	0.105692
cpd02864_c0	cis_2_Chlorodienelactone_c0	0.105692
cpd02880_c0	trans_2_Chlorodienelactone_c0	0.105692
cpd03002_c0	Lipid_A_disaccharide_c0	0
cpd02993_c0	Lipid_IVA_c0	0.105692
cpd01673_c0	Kievitone_hydrate_c0	0.105692
cpd01117_c0	Kievitone_c0	0.105692
cpd02730_c0	3_Deoxy_D_manno_octulosonate8_phosphate_c0	0
cpd12225_c0	Dihydrolipolprotein_c0	0.105692
cpd12005_c0	Lipoylprotein_c0	0.105692
cpd15677_c0	1_2_diisoheptadecanoyl_sn_glycerol_3_phosphate_c0	0.105692
cpd15605_c0	Gly_Phe_c0	0.105692
cpd00066_c0	L_Phenylalanine_c0	0
cpd01977_c0	4_Phospho_L_aspartate_c0	0
cpd00971_e0	Na_plus__e0	0.105692
cpd00129_c0	L_Proline_c0	0
cpd00971_c0	Na_plus__c0	0.105692
cpd15422_c0	CDP_1_2_ditetradec_7_enoylglycerol_c0	0.105692
cpd00493_c0	Pyridoxamine_phosphate_c0	0.105692
cpd00016_c0	Pyridoxal_phosphate_c0	0.105692
cpd15357_c0	2_octadec_11_enoyl_sn_glycerol_3_phosphate_c0	0.105692
cpd15269_c0	octadecenoate_c0	0
cpd00446_p0	cAMP_p0	0.105692
cpd00446_e0	cAMP_e0	0.105692
cpd00446_c0	cAMP_c0	0.105692
cpd11464_c0	Butyryl_ACP_c0	0.105692
cpd11486_c0	3_Oxohexanoyl_acp_c0	0.105692
cpd00119_c0	L_Histidine_c0	0
cpd00581_c0	Urocanate_c0	0.105692
cpd15045_c0	3_Hydroxy_OPC8_CoA_c0	0.105692
cpd15046_c0	3_Oxo_OPC8_CoA_c0	0.105692
cpd03124_c0	Hexanoyl_CoA_c0	0.105611
cpd03121_c0	3_Oxooctanoyl_CoA_c0	0.105611
cpd01399_c0	Maltotetraose_c0	0.105692
cpd15495_c0	Maltopentaose_c0	0.105692
cpd01012_c0	Cd2_plus__c0	0.105692
cpd01012_e0	Cd2_plus__e0	0.105692
cpd03333_c0	Sinapaldehyde_c0	0.105692
cpd00373_c0	Sinapate_c0	0.105692
cpd00268_c0	H2S2O3_c0	0.105692
cpd00029_c0	Acetate_c0	0
cpd00081_c0	Sulfite_c0	0
cpd00053_c0	L_Glutamine_c0	0
cpd00132_c0	L_Asparagine_c0	0
cpd00232_c0	Neu5Ac_c0	0.105692
cpd00760_c0	2_Methylbutyryl_CoA_c0	0.105692
cpd02125_c0	Tiglyl_CoA_c0	0.105692
cpd15423_c0	CDP_1_2_ditetradecanoylglycerol_c0	0.105692
cpd15553_c0	phosphatidylserine_ditetradecanoyl_c0	0.105692
cpd03189_c0	3_Carboxy_1_hydroxypropyl_ThPP_c0	0.105692
cpd00860_c0	S_Succinyldihydrolipoamide_c0	0.105692
cpd15541_c0	Phosphatidylglycerol_dioctadec_11_enoyl_c0	0.105692
cpd15349_c0	2_Acyl_sn_glycero_3_phosphoglycerol_octadec_11_enoyl_c0	0.105692
cpd03077_c0	alpha_Amino_acid_c0	0.105692
cpd11625_c0	2_Oxo_acid_c0	0.105692
cpd00635_e0	Cbl_e0	0.105692
cpd00635_c0	Cbl_c0	0.105692
cpd15418_c0	CDP_1_2_dihexadec_9_enoylglycerol_c0	0.105692
cpd15556_c0	phosphatidylserine_dihexadec_9_enoyl_c0	0.105692
cpd15537_c0	Phosphatidylglycerol_ditetradec_7_enoyl_c0	0.105692
cpd15298_c0	tetradecenoate_c0	0.105692
cpd15320_c0	1_Acyl_sn_glycero_3_phosphoglycerol_tetradec_7_enoyl_c0	0.105692
cpd02090_c0	Glycerophosphoglycerol_c0	0.105692
cpd00100_c0	Glycerol_c0	0.105692
cpd01646_c0	2_Isopropylmalate_c0	0
cpd00123_c0	3_Methyl_2_oxobutanoate_c0	0
cpd00788_c0	N_Acetyl_beta_alanine_c0	0.105692
cpd00085_c0	beta_Alanine_c0	0
cpd00242_c0	H2CO3_c0	0
cpd12848_c0	Holo_carboxylase_c0	0.105692
cpd12543_c0	Carboxybiotin_carboxyl_carrier_protein_c0	0.105692
cpd02233_c0	Ciliatine_c0	0.105692
cpd03379_c0	CMPciliatine_c0	0.105692
cpd06717_c0	6_Oxo_2_hydroxycyclohexane_1_carboxyl_CoA_c0	0.105692
cpd04103_c0	3_Hydroxypimelyl_CoA_c0	0.105692
cpd00239_c0	H2S_c0	0
cpd00383_c0	Shikimate_c0	0
cpd02030_c0	3_phosphoshikimate_c0	0
cpd00873_c0	Nicotinate_ribonucleotide_c0	0
cpd03471_c0	Nicotinate_D_ribonucleoside_c0	0.105692
cpd00219_c0	Prephenate_c0	0
cpd00868_c0	p_hydroxyphenylpyruvate_c0	0.105563
cpd00044_c0	3_phosphoadenylylsulfate_c0	0.105692
cpd15527_c0	1_2_dioctadec_11_enoyl_sn_glycerol_3_phosphate_c0	0.105692
cpd00508_c0	3MOP_c0	0
cpd14702_c0	2_Methyl_1_hydroxybutyl_TPP_c0	0.105692
cpd00905_c0	Guanosine_3_5_bisdiphosphate_c0	0.105692
cpd00035_c0	L_Alanine_c0	0
cpd10515_c0	Fe2_plus__c0	0.105692
cpd10516_c0	fe3_c0	0.105692
cpd02626_c0	1_Pyrroline_4_hydroxy_2_carboxylate_c0	0.105692
cpd00340_c0	2_5_Dioxopentanoate_c0	0.105692
cpd02547_c0	R_1_Aminopropan_2_yl_phosphate_c0	0.105692
cpd03917_c0	Adenosylcobyric_acid_c0	0.105692
cpd03919_c0	Adenosyl_cobinamide_phosphate_c0	0.105692
cpd00652_c0	D_Mucic_acid_c0	0.105692
cpd00515_c0	5_Dehydro_4_deoxy_D_glucarate_c0	0.105692
cpd00689_c0	Porphobilinogen_c0	0.105692
cpd00755_c0	Hydroxymethylbilane_c0	0.105692
cpd00196_c0	Acetylphosphate_c0	0.105668
cpd11472_c0	Hexanoyl_ACP_c0	0.105692
cpd11490_c0	3_oxooctanoyl_acp_c0	0.105692
cpd15529_c0	phosphatidylethanolamine_ditetradecanoyl_c0	0.105692
cpd15336_c0	2_Acyl_sn_glycero_3_phosphoethanolamine_dodecanoyl_c0	0.105692
cpd00448_c0	D_Glyceraldehyde_c0	0.105692
cpd00223_c0	Glycerate_c0	0.105692
cpd00169_c0	3_Phosphoglycerate_c0	0
cpd00276_p0	GLUM_p0	0.105692
cpd00288_p0	D_Glucosamine_phosphate_p0	0.105692
cpd00288_e0	D_Glucosamine_phosphate_e0	0.105692
cpd00288_c0	D_Glucosamine_phosphate_c0	0
cpd11495_c0	2_methylbutyryl_ACP_c0	0.105692
cpd00655_c0	Dephospho_CoA_c0	0
cpd15536_c0	Phosphatidylglycerol_ditetradecanoyl_c0	0.105692
cpd03847_c0	Myristic_acid_c0	0.105692
cpd15319_c0	1_Acyl_sn_glycero_3_phosphoglycerol_tetradecanoyl_c0	0.105692
cpd01775_c0	Phosphoribosyl_ATP_c0	0
cpd00858_c0	L_Glutamate5_semialdehyde_c0	0.105692
cpd02431_c0	1_Pyrroline_5_carboxylate_c0	0
cpd00498_c0	2_Aceto_2_hydroxybutanoate_c0	0
cpd10162_c0	R_3_Hydroxy_3_methyl_2_oxopentanoate_c0	0
cpd00082_p0	D_Fructose_p0	0.105692
cpd00802_c0	D_fructose_1_phosphate_c0	0.105692
cpd15352_c0	2_Demethylmenaquinone_8_c0	0.105692
cpd15353_c0	2_Demethylmenaquinol_8_c0	0.105692
cpd00203_c0	1_3_Bisphospho_D_glycerate_c0	0
cpd00001_e0	H2O_e0	0.0801408
cpd00867_c0	Inositol_1_phosphate_c0	0.105692
cpd00121_c0	L_Inositol_c0	0.105692
cpd00023_e0	L_Glutamate_e0	0.105692
cpd00481_c0	Isobutyryl_CoA_c0	0.105666
cpd11545_c0	isobutyryl_ACP_c0	0.105692
cpd00282_c0	S_Dihydroorotate_c0	0
cpd00247_c0	Orotate_c0	0
cpd08301_c0	2_C_methyl_D_erythritol2_4_cyclodiphosphate_c0	0.105692
cpd11538_c0	13_methyl_3_hydroxy_tetra_decanoyl_ACP_c0	0.105692
cpd00774_c0	UroporphyrinogenIII_c0	0.105692
cpd00089_c0	Glucose_1_phosphate_c0	0
cpd15533_c0	phosphatidylethanolamine_dioctadecanoyl_c0	0
cpd01080_c0	ocdca_c0	0
cpd15341_c0	2_Acyl_sn_glycero_3_phosphoethanolamine_n_C18_0_c0	0.105692
cpd02999_c0	GD1a_c0	0.105692
cpd03660_c0	GT1b_c0	0.105692
cpd15557_c0	phosphatidylserine_dioctadecanoyl_c0	0
cpd00842_c0	S_3_Hydroxybutyryl_CoA_c0	0.105611
cpd00279_c0	Acetoacetyl_CoA_c0	0.105611
cpd01357_c0	R_Mandelate_c0	0.105692
cpd01447_c0	Benzoylformate_c0	0.105692
cpd00286_c0	Undecaprenylphosphate_c0	0
cpd02862_c0	UDPMurAcoyl_L_Ala_D_gamma_Glu_L_Lys_D_Ala_D_Ala_c0	0.105692
cpd02948_c0	MurAcoyl_L_Ala_D_gamma_Glu_L_Lys_D_Ala_D_Ala_diphospho__undecaprenol_c0	0.105692
cpd02857_c0	DAHP_c0	0
cpd00699_c0	5_Dehydroquinate_c0	0
cpd00387_c0	ADPglucose_c0	0.105692
cpd00192_c0	4_Coumaroyl_CoA_c0	0.105692
cpd05630_c0	Pelargonin_c0	0.105692
cpd15065_c0	Pelargonidin_3_O_beta_D_glucoside_5_O_6_coumaroyl_beta_D_glucoside_c0	0.105692
cpd04539_c0	2_Amino_3_oxo_4_phosphonooxybutyrate_c0	0.105692
cpd00058_e0	Cu2_plus__e0	0.105692
cpd00058_c0	Cu2_plus__c0	0.105692
cpd03915_c0	CobIyrinate_diamide_c0	0.105692
cpd00421_c0	Triphosphate_c0	0.105692
cpd03916_c0	Adenosyl_cobyrinate_diamide_c0	0.105692
cpd01489_c0	beta_Alanopine_c0	0.105692
cpd00087_c0	Tetrahydrofolate_c0	0
cpd00290_c0	D_fructose_1_6_bisphosphate_c0	0
cpd02152_c0	L_Argininosuccinate_c0	0.105692
cpd00051_c0	L_Arginine_c0	0.105692
cpd00641_c0	L_Histidinol_c0	0
cpd15328_c0	1_octadec_11_enoyl_sn_glycerol_3_phosphate_c0	0.105692
cpd00426_c0	Homogentisate_c0	0.105692
cpd00763_c0	4_Maleylacetoacetate_c0	0.105692
cpd15687_c0	CDP_1_2_dianteisopentadecanoylglycerol_c0	0.105692
cpd15693_c0	Dianteisopentadecanoylphosphatidylserine_c0	0.105692
cpd11549_c0	4_methyl_pentanoyl_ACP_c0	0.105692
cpd11550_c0	6_methyl_3_oxo_heptanoyl_ACP_c0	0.105692
cpd01407_c0	Volemulose_c0	0.105692
cpd03722_c0	Sedoheptulose_1_phosphate_c0	0.105692
cpd00126_c0	GMP_c0	0
cpd00626_c0	dTDPglucose_c0	0.105692
cpd00220_c0	Riboflavin_c0	0
cpd00739_c0	Reduced_riboflavin_c0	0.105692
cpd15344_c0	2_Acyl_sn_glycero_3_phosphoglycerol_tetradecanoyl_c0	0.105692
cpd12547_c0	L_2_Lysophosphatidylethanolamine_c0	0
cpd08286_c0	2_C_methyl_D_erythritol4_phosphate_c0	0.105692
cpd00442_c0	3S_Citryl_CoA_c0	0.105692
cpd02978_c0	7_8_Dihydroneopterin_3_triphosphate_c0	0
cpd03666_c0	2_5_Diamino_6_5_triphosphoryl_3_4_trihydroxy_2_oxopentyl__amino_4_oxopyrimidine_c0	0.105692
cpd00072_c0	D_fructose_6_phosphate_c0	0
cpd03607_c0	4_Phosphonooxy_threonine_c0	0.105692
cpd02893_c0	5_Phosphoribosyl_4_carboxy_5_aminoimidazole_c0	0
cpd02140_c0	AIR_c0	0
cpd01061_c0	Geranial_c0	0.105692
cpd15165_c0	Geranic_acid_c0	0.105692
cpd11554_c0	8_methyl_3_oxo_nonanoyl_ACP_c0	0.105692
cpd11555_c0	8_methyl_3_hydroxy_nonanoyl_ACP_c0	0.105692
cpd16346_c0	Nervonoyl_CoA_c0	0.105692
cpd05238_c0	Nervonic_acid_c0	0.105692
cpd00357_c0	TTP_c0	0
cpd00297_c0	dTDP_c0	0
cpd02691_c0	2_methyl_3_hydroxy_butyryl_CoA_c0	0.105692
cpd02124_c0	2_Methylacetoacetyl_CoA_c0	0.105692
cpd00745_c0	Hydracrylic_acid_c0	0.105692
cpd03375_c0	3_Hydroxypropanoyl_CoA_c0	0.105692
cpd00216_c0	Chorismate_c0	0
cpd11588_c0	gly_pro_L_c0	0.105692
cpd00107_e0	L_Leucine_e0	0.105692
cpd00107_c0	L_Leucine_c0	0
cpd11341_c0	gamma_glutamyl_gamma_butyraldehyde_c0	0.105692
cpd11408_c0	gamma_Glutamyl_GABA_c0	0.105692
cpd15546_c0	Phosphatidylglycerophosphate_dihexadec_9_enoyl_c0	0.105692
cpd15539_c0	Phosphatidylglycerol_dihexadec_9_enoyl_c0	0.105692
cpd00296_c0	dGMP_c0	0.105692
cpd00277_c0	Deoxyguanosine_c0	0.105692
cpd11438_c0	fa4_c0	0.105692
cpd01017_e0	Cys_Gly_e0	0.105692
cpd01017_c0	Cys_Gly_c0	0.105692
cpd15339_c0	2_Acyl_sn_glycero_3_phosphoethanolamine_n_C16_0_c0	0.105692
cpd11570_c0	3_Oxooctodecanoyl_ACP_c0	0.105692
cpd11571_c0	3_Hydroxyoctodecanoyl_ACP_c0	0.105692
cpd01306_c0	Cycloartenol_c0	0.105692
cpd05727_c0	24_Methylenecycloartanol_c0	0.105692
cpd00134_c0	Palmitoyl_CoA_c0	0.105692
cpd00365_c0	Retinol_c0	0.105692
cpd01691_c0	Retinol_palmitate_c0	0.105692
cpd01324_c0	L_Histidinal_c0	0.105692
cpd11468_c0	Dodecanoyl_ACP_c0	0
cpd15521_c0	1_2_didodecanoyl_sn_glycerol_3_phosphate_c0	0.105692
cpd15679_c0	1_2_diisotetradecanoyl_sn_glycerol_3_phosphate_c0	0.105692
cpd15720_c0	Dianteisopentadecanoylphosphatidylglycerophosphate_c0	0.105692
cpd01651_c0	L_3_Cyanoalanine_c0	0.105692
cpd03407_c0	gamma_Glutamyl_beta_cyanoalanine_c0	0.105692
cpd00013_e0	NH3_e0	0
cpd15322_c0	1_Acyl_sn_glycero_3_phosphoglycerol_hexadec_9_enoyl_c0	0.105692
cpd00497_c0	XMP_c0	0
cpd15343_c0	2_Acyl_sn_glycero_3_phosphoglycerol_dodecanoyl_c0	0.105692
cpd00957_c0	2_5_Diamino_6_5_phosphoribosylamino_4_pyrimidineone_c0	0
cpd00449_c0	Dihydrolipoamide_c0	0.105666
cpd00863_c0	beta_D_Glucose_6_phosphate_c0	0.105692
cpd02415_c0	Serine_phosphoethanolamine_c0	0.105692
cpd00285_c0	Phosphoethanolamine_c0	0.105692
cpd00143_c0	Phenylpyruvate_c0	0.105692
cpd03480_c0	2_Hydroxyphenylacetate_c0	0.105692
cpd00051_e0	L_Arginine_e0	0.105692
cpd00064_e0	Ornithine_e0	0.105692
cpd11553_c0	6_methyl_heptanoyl_ACP_c0	0.105692
cpd15327_c0	1_hexadecanoyl_sn_glycerol_3_phosphate_c0	0.105692
cpd00241_c0	dGTP_c0	0
cpd01237_c0	Choloyl_CoA_c0	0.105692
cpd00526_c0	Cholate_c0	0.105692
cpd00186_c0	D_Glutamate_c0	0
cpd01512_c0	5_Oxo_D_proline_c0	0.105692
cpd00822_c0	O_Succinyl_L_homoserine_c0	0
cpd00431_c0	Sphingomyelin_c0	0.105692
cpd00167_c0	Ceramide_c0	0.105692
cpd00457_c0	Phosphocholine_c0	0.105692
cpd03518_c0	Formamidopyrimidine_nucleoside_triphosphate_c0	0.105692
cpd03519_c0	2_5_Diaminopyrimidine_nucleoside_triphosphate_c0	0.105692
cpd15268_c0	Octadecanoyl_ACP_c0	0
cpd15329_c0	1_octadecanoyl_sn_glycerol_3_phosphate_c0	0
cpd15704_c0	1_2_Diisopentadecanoyl_sn_glycerol_c0	0.105692
cpd15680_c0	1_2_diisopentadecanoyl_sn_glycerol_3_phosphate_c0	0.105692
cpd01501_c0	2_Methylcitrate_c0	0.105692
cpd00507_c0	Glycerophosphocholine_c0	0.105692
cpd00098_c0	Choline_c0	0.105692
cpd00040_c0	Glyoxalate_c0	0.105185
cpd10515_e0	Fe2_plus__e0	0.101939
cpd15419_c0	CDP_1_2_dihexadecanoylglycerol_c0	0.105692
cpd15545_c0	Phosphatidylglycerophosphate_dihexadecanoyl_c0	0.105692
cpd00790_c0	O_Acetyl_L_homoserine_c0	0.105692
cpd03963_c0	Biuret_c0	0.105692
cpd00073_c0	Urea_c0	0.105692
cpd11474_c0	Decanoyl_ACP_c0	0.105692
cpd11489_c0	3_oxododecanoyl_acp_c0	0.105692
cpd15532_c0	phosphatidylethanolamine_dihexadec_9enoyl_c0	0.105692
cpd15340_c0	2_Acyl_sn_glycero_3_phosphoethanolamine_hexadec_9_enoyl_c0	0.105692
cpd00105_c0	D_Ribose_c0	0.105692
cpd00258_c0	D_Ribulose_c0	0.105692
cpd03118_c0	S_Hydroxydecanoyl_CoA_c0	0.105611
cpd03129_c0	2E_Decenoyl_CoA_c0	0.105611
cpd00292_c0	HMG_CoA_c0	0.105692
cpd02068_c0	3_Methylglutaconyl_CoA_c0	0.105692
cpd00347_c0	5_10_Methenyltetrahydrofolate_c0	0.105692
cpd11476_c0	hexadecanoyl_acp_c0	0.105692
cpd15526_c0	1_2_dioctadecanoyl_sn_glycerol_3_phosphate_c0	0
cpd15312_c0	1_2_Diacyl_sn_glycerol_dioctadec_11_enoyl_c0	0.105692
cpd00875_c0	KDO_c0	0
cpd15309_c0	1_2_Diacyl_sn_glycerol_dihexadecanoyl_c0	0.105692
cpd03116_c0	S_3_Hydroxydodecanoyl_CoA_c0	0.105611
cpd02060_c0	2E_Dodecenoyl_CoA_c0	0.105611
cpd00843_c0	Tartronate_semialdehyde_c0	0.105692
cpd00270_c0	Caffeoyl_CoA_c0	0.105692
cpd05546_c0	Cyanin_c0	0.105692
cpd15088_c0	Cyanidin_3_glucoside_5_caffeoylglucoside_c0	0.105692
cpd15606_c0	Gly_Tyr_c0	0.105692
cpd00069_c0	L_Tyrosine_c0	0
cpd11546_c0	4_methyl_3_oxo_pentanoyl_ACP_c0	0.105692
cpd11547_c0	4_methyl_3_hydroxy_pentanoyl_ACP_c0	0.105692
cpd15364_c0	2_5_triphosphoribosyl_3_dephospho_CoA_c0	0.105692
cpd15420_c0	CDP_1_2_dioctadec_11_enoylglycerol_c0	0.105692
cpd15548_c0	Phosphatidylglycerophosphate_dioctadec_11_enoyl_c0	0.105692
cpd11591_e0	Gly_Met_e0	0.105692
cpd11591_c0	Gly_Met_c0	0.105692
cpd00791_c0	ProtoporphyrinogenIX_c0	0.105692
cpd01476_c0	Protoporphyrin_c0	0.105692
cpd15358_c0	2_octadecanoyl_sn_glycerol_3_phosphate_c0	0.105692
cpd15674_c0	1_isopentadecanoyl_sn_glycerol_3_phosphate_c0	0.105692
cpd11491_c0	3_oxotetradecanoyl_acp_c0	0
cpd01318_c0	Glycocholate_c0	0.105692
cpd11558_c0	10_methyl_3_oxo_undecanoyl_ACP_c0	0.105692
cpd11559_c0	10_methyl_3_hydroxy_undecanoyl_ACP_c0	0.105692
cpd00906_c0	all_trans_Hexaprenyl_diphosphate_c0	0.105692
cpd00343_c0	N_Carbamoyl_L_aspartate_c0	0
cpd14875_c0	UDP_L_Ara4FN_c0	0.105692
cpd14877_c0	Undecaprenyl_phosphate_alpha_L_Ara4FN_c0	0.105692
cpd00939_c0	Toxopyrimidine_c0	0.105692
cpd00009_e0	Phosphate_e0	0
cpd00078_c0	Succinyl_CoA_c0	0
cpd00227_c0	L_Homoserine_c0	0
cpd00346_c0	L_Aspartate4_semialdehyde_c0	0
cpd09027_c0	5_Hydroxy_2_oxo_4_ureido_2_5_dihydro_1H_imidazole_5_carboxylate_c0	0.105692
cpd01567_c0	R_Allantoin_c0	0.105692
cpd02740_c0	Guanosine_5_triphosphate_3_diphosphate_c0	0.105692
cpd00130_c0	L_Malate_c0	0.0936881
cpd00175_c0	UDP_N_acetyl_D_galactosamine_c0	0
cpd15342_c0	2_Acyl_sn_glycero_3_phosphoethanolamine_octadec_11_enoyl_c0	0.105692
cpd11521_c0	5_methyl_3_oxo_hexanoyl_ACP_c0	0.105692
cpd11522_c0	5_methyl_3_hydroxy_hexanoyl_ACP_c0	0.105692
cpd00342_c0	N_Acetylornithine_c0	0
cpd00918_c0	2_Acetamido_5_oxopentanoate_c0	0
cpd03244_c0	Taurodeoxycholate_c0	0.105692
cpd02733_c0	Deoxycholate_c0	0.105692
cpd02799_c0	Methylisocitrate_c0	0.105692
cpd14698_c0	3_Methyl_1_hydroxybutyl_TPP_c0	0.105692
cpd14699_c0	S_3_Methylbutanoyl_dihydrolipoamide_E_c0	0.105692
cpd04058_c0	L_N2_2_Carboxyethylarginine_c0	0.105692
cpd00050_c0	FMN_c0	0
cpd00349_c0	Sedoheptulose_1_7_bisphosphate_c0	0.105692
cpd15528_c0	phosphatidylethanolamine_didodecanoyl_c0	0.105692
cpd03487_c0	Undecaprenyl_diphospho_N_acetylmuramoyl_N_acetylglucosamine_L_alanyl_D_glutamyl_L_lysyl_D_alanyl_D_alanine_c0	0.105692
cpd03488_c0	Undecaprenyl_diphospho_N_acetylmuramoyl_N_acetylglucosamine_L_alanyl_D_glutaminyl_L_lysyl_D_alanyl_D_alanine_c0	0.105692
cpd15531_c0	phosphatidylethanolamine_dihexadecanoyl_c0	0.105692
cpd15316_c0	1_Acyl_sn_glycero_3_phosphoethanolamine_hexadecanoyl_c0	0.105692
cpd00338_c0	5_Aminolevulinate_c0	0.105692
cpd15028_c0	Delphin_c0	0.105692
cpd15029_c0	Delphinidin_3_glucoside_5_caffoyl_glucoside_c0	0.105692
cpd11580_c0	Gly_Gln_c0	0.105692
cpd03115_c0	S_3_Hydroxytetradecanoyl_CoA_c0	0.105611
cpd12689_c0	3_Oxotetradecanoyl_CoA_c0	0.105611
cpd06707_c0	Benzamide_c0	0.105692
cpd00153_c0	Benzoate_c0	0.105692
cpd00834_c0	Phosphopantetheine_c0	0
cpd01777_c0	Phosphoribosyl_AMP_c0	0
cpd02979_c0	phosphoribosylformiminoaicar_phosphate_c0	0
cpd03588_c0	L_erythro_3_Methylmalyl_CoA_c0	0.105692
cpd03589_c0	Mesaconyl_CoA_c0	0.105692
cpd02711_c0	2_Keto_3_deoxy_6_phosphogluconate_c0	0.105692
cpd00109_c0	Cytochrome_c3_plus__c0	0.0788852
cpd00221_c0	D_Lactate_c0	0.105692
cpd00110_c0	Cytochrome_c2_plus__c0	0.0788852
cpd15337_c0	2_Acyl_sn_glycero_3_phosphoethanolamine_tetradecanoyl_c0	0.105692
cpd03233_c0	3alpha_7alpha_12alpha_24_Tetrahydroxy_5beta_cholestanoyl_CoA_c0	0.105692
cpd03248_c0	3alpha_7alpha_12alpha_Trihydroxy_5beta_24_oxocholestanoyl_CoA_c0	0.105692
cpd03918_c0	Adenosyl_cobinamide_c0	0.105692
cpd00322_c0	L_Isoleucine_c0	0
cpd00034_e0	Zn2_plus__e0	0.105692
cpd00034_c0	Zn2_plus__c0	0.105692
cpd00039_c0	L_Lysine_c0	0
cpd00525_c0	UDP_N_acetylmuramoyl_L_alanyl_D_glutamate_c0	0
cpd02861_c0	UDP_N_acetylmuramoyl_L_alanyl_D_glutamyl_L_lysine_c0	0.105692
cpd00233_c0	Tetrahydrobiopterin_c0	0.105692
cpd00231_c0	Dihydrobiopterin_c0	0.105692
cpd03126_c0	2E_Hexadecenoyl_CoA_c0	0.105692
cpd11496_c0	4_methyl_3_oxo_hexanoyl_ACP_c0	0.105692
cpd00301_c0	Sterol_c0	0.105692
cpd11624_c0	Lecithin_c0	0.105692
cpd02601_c0	2_Lysolecithin_c0	0.105692
cpd11979_c0	Steryl_ester_c0	0.105692
cpd03227_c0	5beta_Cholestane_3alpha_7alpha_26_triol_c0	0.105692
cpd03228_c0	3alpha_7alpha_Dihydroxy_5beta_cholestan_26_al_c0	0.105692
cpd02535_c0	2_3_Dihydroxy_3_methylvalerate_c0	0
cpd02882_c0	4__1_D_Ribitylamino_5_aminouracil_c0	0
cpd02656_c0	6_7_Dimethyl_8__1_D_ribityllumazine_c0	0
cpd15700_c0	Diisohexadecanoylphosphatidylethanolamine_c0	0.105692
cpd15535_c0	Phosphatidylglycerol_didodecanoyl_c0	0.105692
cpd15318_c0	1_Acyl_sn_glycero_3_phosphoglycerol_dodecanoyl_c0	0.105692
cpd00154_c0	Xylose_c0	0.105692
cpd00259_c0	D_Lyxulose_c0	0.105692
cpd01335_c0	Octanoyl_CoA_c0	0.105611
cpd03130_c0	2E_Octenoyl_CoA_c0	0.105611
cpd00161_c0	L_Threonine_c0	0
cpd00293_c0	N_Acetyl_D_glucosamine_6_phosphate_c0	0.105692
cpd00094_c0	2_Oxobutyrate_c0	0
cpd09790_c0	3_Methylsalicylaldehyde_c0	0.105692
cpd09791_c0	3_Methylsalicylate_c0	0.105692
cpd00062_c0	UTP_c0	0
cpd15538_c0	Phosphatidylglycerol_dihexadecanoyl_c0	0.105692
cpd15321_c0	1_Acyl_sn_glycero_3_phosphoglycerol_hexadecanoyl_c0	0.105692
cpd00214_e0	Palmitate_e0	0.105692
cpd02345_c0	L_Glutamate1_semialdehyde_c0	0.105692
cpd01716_c0	3_Dehydroshikimate_c0	0
cpd11593_e0	ala_L_asp_L_e0	0.105692
cpd11593_c0	ala_L_asp_L_c0	0.105692
cpd01571_c0	2_3_Cyclic_CMP_c0	0.105692
cpd03454_c0	3_CMP_c0	0.105692
cpd11623_c0	L_Amino_acid_c0	0.105692
cpd00805_c0	D_Tagatose_6_phosphate_c0	0.105692
cpd02371_c0	D_Tagatose_1_6_biphosphate_c0	0.105692
cpd01973_c0	4_Guanidinobutanamide_c0	0.105692
cpd00762_c0	4_Guanidinobutanoate_c0	0.105692
cpd00322_e0	L_Isoleucine_e0	0.105692
cpd00182_c0	Adenosine_c0	0.105692
cpd00309_c0	XAN_c0	0.105692
cpd12606_c0	Plasmenylethanolamine_c0	0.105692
cpd00444_c0	CDPethanolamine_c0	0.105692
cpd12322_c0	1_Alkenyl_2_acylglycerol_c0	0.105692
cpd00697_c0	cGMP_c0	0.105692
cpd01982_c0	5_Phosphoribosylamine_c0	0
cpd02132_c0	3_Phospho_D_erythronate_c0	0.105692
cpd02645_c0	Phosphoenol_4_deoxy_3_tetrulosonate_c0	0.105692
cpd08288_c0	2_phospho_4__cytidine5_diphospho_2_C_methyl_D_erythritol_c0	0.105692
cpd00145_c0	Hydroxypyruvate_c0	0.105692
cpd12273_c0	1_Alkyl_2_acylglycerol_c0	0.105692
cpd12554_c0	1_Alkyl_2_acylglycerophosphoethanolamine_c0	0.105692
cpd15277_c0	Palmitoyl_ACP_c0	0
cpd15421_c0	CDP_1_2_dioctadecanoylglycerol_c0	0
cpd08316_c0	D_Glycero_D_manno_heptose1_7_bisphosphate_c0	0
cpd04920_c0	D_Glycero_D_manno_heptose1_phosphate_c0	0
cpd02991_c0	phosphoribulosylformimino_AICAR_phosphate_c0	0
cpd15684_c0	CDP_1_2_dianteisoheptadecanoylglycerol_c0	0.105692
cpd15690_c0	Dianteisoheptadecanoylphosphatidylserine_c0	0.105692
cpd00184_c0	Thymidine_c0	0.105692
cpd00151_p0	Thymine_p0	0.105692
cpd00151_e0	Thymine_e0	0.105692
cpd00151_c0	Thymine_c0	0.105692
cpd00509_c0	deoxyribose_1_phosphate_c0	0.105692
cpd11481_c0	R_3_hydroxypalmitoyl_acyl_carrierprotein__c0	0.105692
cpd11485_c0	3_oxohexadecanoyl_acp_c0	0.105692
cpd12370_c0	apo_ACP_c0	0.105692
cpd11507_c0	8_methyl_decanoyl_ACP_c0	0.105692
cpd11508_c0	10_methyl_3_oxo_dodecanoyl_ACP_c0	0.105692
cpd15330_c0	1_tetradec_7_enoyl_sn_glycerol_3_phosphate_c0	0.105692
cpd00150_c0	HCN_c0	0.105692
cpd01211_c0	Thiocyanate_c0	0.105692
cpd00663_c0	Acrylyl_CoA_c0	0.105692
cpd02311_c0	4_Imidazolone_5_propanoate_c0	0.105692
cpd00344_c0	N_Formimino_L_glutamate_c0	0.105692
cpd14887_c0	7Z_10Z_13Z_16Z_19Z_Docosapentaenoyl_CoA_c0	0.105692
cpd16301_c0	Docosapentaenoic_acid_c0	0.105692
cpd00281_c0	GABA_c0	0.105692
cpd00199_c0	4_Oxobutanoate_c0	0.105692
cpd00156_c0	L_Valine_c0	0
cpd08375_c0	Cobalt_precorrin_8_c0	0.105692
cpd03421_c0	Cobyrinate_c0	0.105692
cpd02787_c0	16_Methoxy_2_3_dihydro_3_hydroxytabersonine_c0	0.105692
cpd01736_c0	Deacetoxyvindoline_c0	0.105692
cpd15302_c0	glycogenn_1_c0	0.105692
cpd00155_c0	Glycogen_c0	0
cpd15605_e0	Gly_Phe_e0	0.105692
cpd15323_c0	1_Acyl_sn_glycero_3_phosphoglycerol_octadecanoyl_c0	0.105692
cpd00404_c0	D_Ornithine_c0	0.105692
cpd00412_c0	Deoxyuridine_c0	0.105692
cpd00299_c0	dUMP_c0	0.105647
cpd15603_c0	Gly_Cys_c0	0.105692
cpd11435_c0	fa1coa_c0	0.105692
cpd15673_c0	1_isotetradecanoyl_sn_glycerol_3_phosphate_c0	0.105692
cpd00264_e0	Spermidine_e0	0.105692
cpd00136_c0	4_Hydroxybenzoate_c0	0.105692
cpd02172_c0	Solanesyl_diphosphate_c0	0.105692
cpd02419_c0	Nonaprenyl_4_hydroxybenzoate_c0	0.105692
cpd15324_c0	1_Acyl_sn_glycero_3_phosphoglycerol_octadec_11_enoyl_c0	0.105692
cpd15417_c0	CDP_1_2_didodecanoylglycerol_c0	0.105692
cpd15354_c0	2_hexadec_9_enoyl_sn_glycerol_3_phosphate_c0	0.105692
cpd15540_c0	Phosphatidylglycerol_dioctadecanoyl_c0	0.105692
cpd16434_c0	5_Fluorodihydrouracil_c0	0.105692
cpd16435_c0	2_Fluoro_3_ureidopropionic_acid_c0	0.105692
cpd11480_c0	D_3_Hydroxydodecanoyl_acp_c0	0.105692
cpd00065_c0	L_Tryptophan_c0	0
cpd00318_c0	Tryptamine_c0	0.105692
cpd02083_c0	CoproporphyrinogenIII_c0	0.105692
cpd00054_e0	L_Serine_e0	0.105692
cpd01345_c0	Taurocyamine_c0	0.105692
cpd11849_c0	RSH_c0	0.105692
cpd14475_c0	ROOH_c0	0.105692
cpd00057_c0	Alcohol_c0	0.105692
cpd14474_c0	R_S_S_R_c0	0.105692
cpd11525_c0	7_methyl_3_oxo_octanoyl_ACP_c0	0.105692
cpd11526_c0	7_methyl_3_hydroxy_octanoyl_ACP_c0	0.105692
cpd13383_c0	1_Phosphatidyl_1D_myo_inositol_3_4_bisphosphate_c0	0.105692
cpd12572_c0	1_Phosphatidyl_1D_myo_inositol_3_phosphate_c0	0.105692
cpd09802_c0	2_Naphthaldehyde_c0	0.105692
cpd09804_c0	2_Naphthoic_acid_c0	0.105692
cpd15347_c0	2_Acyl_sn_glycero_3_phosphoglycerol_hexadec_9_enoyl_c0	0.105692
cpd04122_c0	Aminoacetaldehyde_c0	0.105692
cpd08279_c0	1_Hydroxy_2_naphthaldehyde_c0	0.105692
cpd02045_c0	1_Hydroxy_2_naphthoate_c0	0.105692
cpd02074_c0	2_Oxo_6_aminocaproate_c0	0.105692
cpd00922_c0	delta1_Piperideine_2_carboxylate_c0	0.105692
cpd00055_c0	Formaldehyde_c0	0.105692
cpd04105_c0	Mycothiol_c0	0.105692
cpd04106_c0	S_Formylmycothiol_c0	0.105692
cpd01441_c0	Acetyl_maltose_c0	0.105692
cpd11587_c0	Ala_Gln_c0	0.105692
cpd02835_c0	UDP_2_3_bis3_hydroxytetradecanoylglucosamine_c0	0
cpd02930_c0	Lipid_X_c0	0
cpd03447_c0	2_Octaprenyl_6_methoxy_1_4_benzoquinone_c0	0.105692
cpd03448_c0	2_Octaprenyl_3_methyl_6_methoxy_1_4_benzoquinone_c0	0.105692
cpd01329_c0	Maltohexaose_c0	0.105692
cpd00355_c0	Nicotinamide_ribonucleotide_c0	0.105692
cpd02016_c0	N_Ribosylnicotinamide_c0	0.105692
cpd11583_c0	Ala_Leu_c0	0.105692
cpd01572_c0	2_3_Cyclic_UMP_c0	0.105692
cpd00989_c0	3_UMP_c0	0.105692
cpd00358_c0	dUTP_c0	0.105692
cpd00978_c0	dUDP_c0	0.105683
cpd16335_c0	2_Succinyl_5_enolpyruvyl_6_hydroxy_3_cyclohexene_1_carboxylate_c0	0.105692
cpd03451_c0	SHCHC_c0	0.105692
cpd00809_c0	O_Phospho_L_homoserine_c0	0.105692
cpd02103_c0	N2_Succinyl_L_arginine_c0	0.105692
cpd02589_c0	3_5_Cyclic_nucleotide_c0	0.105692
cpd00821_c0	Nucleoside_5_phosphate_c0	0.105692
cpd04015_c0	trans_3_Chloro_2_propene_1_ol_c0	0.105692
cpd04017_c0	3_Chloroallyl_aldehyde_c0	0.105692
cpd02414_c0	L_2_Amino_6_oxopimelate_c0	0.105692
cpd02465_c0	tetrahydrodipicolinate_c0	0
cpd08287_c0	4__cytidine5_diphospho_2_C_methyl_D_erythritol_c0	0.105692
cpd15552_c0	phosphatidylserine_didodecanoyl_c0	0.105692
cpd00028_c0	Heme_c0	0.105692
cpd11313_c0	hemeO_c0	0.105692
cpd02197_c0	5_Formyltetrahydrofolate_c0	0.105692
cpd00770_c0	N_Formyl_L_glutamate_c0	0.105692
cpd03231_c0	3alpha_7alpha_24_Trihydroxy_5beta_cholestanoyl_CoA_c0	0.105692
cpd03232_c0	3alpha_7alpha_Dihydroxy_5beta_24_oxocholestanoyl_CoA_c0	0.105692
cpd11532_c0	9_methyl_decanoyl_ACP_c0	0.105692
cpd11533_c0	11_methyl_3_oxo_dodecanoyl_ACP_c0	0.105692
cpd11592_c0	gly_glu_L_c0	0.105692
cpd02484_c0	Inositol_3_phosphate_c0	0.105692
cpd00932_c0	5_O__1_Carboxyvinyl_3_phosphoshikimate_c0	0
cpd11679_c0	Secondary_alcohol_c0	0.105692
cpd11733_c0	Ketone_c0	0.105692
cpd03127_c0	2E_Tetradecenoyl_CoA_c0	0.105611
cpd09793_c0	1_Naphthaldehyde_c0	0.105692
cpd09794_c0	1_Naphthoic_acid_c0	0.105692
cpd00859_c0	Pseudouridine_5_phosphate_c0	0.105692
cpd01317_c0	Geranoyl_CoA_c0	0.105692
cpd00948_c0	Isohexenyl_glutaconyl_CoA_c0	0.105692
cpd11433_c0	fa12_c0	0.105692
cpd11434_c0	fa12coa_c0	0.105692
cpd03587_c0	kdo2_lipid_a_c0	0.105692
cpd03736_c0	Lauroyl_KDO2_lipid_IVA_c0	0.105692
cpd00122_e0	N_Acetyl_D_glucosamine_e0	0.105692
cpd04016_c0	cis_3_Chloro_2_propene_1_ol_c0	0.105692
cpd15064_c0	cis_3_Chloroallyl_aldehyde_c0	0.105692
cpd00043_c0	UDP_galactose_c0	0
cpd00165_c0	Hydroxylamine_c0	0.105692
cpd00924_c0	AppppA_c0	0.105692
cpd03446_c0	2_Octaprenyl_6_methoxyphenol_c0	0.105692
cpd15603_e0	Gly_Cys_e0	0.105692
cpd03517_c0	Biotinyl_5_AMP_c0	0.105692
cpd03920_c0	Adenosylcobinamide_GDP_c0	0.105692
cpd15314_c0	1_Acyl_sn_glycero_3_phosphoethanolamine_tetradecanoyl_c0	0.105692
cpd00492_c0	N_Acetyl_D_mannosamine_c0	0.105692
cpd17041_c0	Protein_biosynthesis_c0	0.105692
cpd02708_c0	cis_2_Methyl_5_isopropylhexa_2_5_dienal_c0	0.105692
cpd08741_c0	cis_2_Methyl_5_isopropylhexa_2_5_dienoic_acid_c0	0.105692
cpd11566_c0	14_methyl_3_oxo_pentadecanoyl_ACP_c0	0.105692
cpd11567_c0	14_methyl_3_hydroxy_pentadecanoyl_ACP_c0	0.105692
cpd16401_c0	4_Hydroxy_5_phenyltetrahydro_1_3_oxazin_2_one_c0	0.105692
cpd16402_c0	5_Phenyl_1_3_oxazinane_2_4_dione_c0	0.105692
cpd02552_c0	n_acetylglutamyl_phosphate_c0	0
cpd15699_c0	Dianteisopentadecanoylphosphatidylethanolamine_c0	0.105692
cpd03696_e0	Ursin_e0	0.105692
cpd03697_c0	Arbutin_6P_c0	0.105692
cpd00295_c0	dGDP_c0	0.105692
cpd00516_c0	meso_2_6_Diaminopimelate_c0	0
cpd02964_c0	UDP_N_acetylmuramoyl_L_alanyl_D_gamma_glutamyl_meso_2_6_diaminopimelate_c0	0
cpd00207_c0	Guanine_c0	0.105692
cpd00298_c0	dTMP_c0	0
cpd11500_c0	6_methyl_3_oxo_octanoyl_ACP_c0	0.105692
cpd11501_c0	6_methyl_3_hydroxy_octanoyl_ACP_c0	0.105692
cpd02513_c0	Inositol_3_4_bisphosphate_c0	0.105692
cpd00361_c0	ACTN_c0	0.105692
cpd01221_c0	S_Acetoin_c0	0.105692
cpd11580_e0	Gly_Gln_e0	0.105692
cpd16344_c0	Icosenoyl_CoA_c0	0.105692
cpd16341_c0	Icosenoic_acid_c0	0.105692
cpd15547_c0	Phosphatidylglycerophosphate_dioctadecanoyl_c0	0.105692
cpd15348_c0	2_Acyl_sn_glycero_3_phosphoglycerol_octadecanoyl_c0	0.105692
cpd00180_c0	Oxalate_c0	0.105692
cpd15544_c0	Phosphatidylglycerophosphate_ditetradec_7_enoyl_c0	0.105692
cpd00706_c0	Mercaptopyruvate_c0	0.105692
cpd02102_c0	N_Adenylylanthranilate_c0	0.105692
cpd11482_c0	R_3_Hydroxydecanoyl_acyl_carrier_protein_c0	0.105692
cpd11487_c0	3_oxodecanoyl_acp_c0	0.105692
cpd00082_c0	D_Fructose_c0	0.105692
cpd02843_c0	D_erythro_imidazol_glycerol_phosphate_c0	0
cpd02851_c0	AICAR_c0	0
cpd15294_c0	Tetradecenoyl_ACP_c0	0.105692
cpd00238_c0	Sedoheptulose7_phosphate_c0	0
cpd11565_c0	12_methyl_tridecanoyl_ACP_c0	0.105692
cpd15716_c0	Diisoheptadecanoylphosphatidylglycerophosphate_c0	0.105692
cpd15722_c0	Diisoheptadecanoylphosphatidylglycerol_c0	0.105692
cpd15525_c0	1_2_dihexadec_9_enoyl_sn_glycerol_3_phosphate_c0	0.105692
cpd03052_c0	Imidazole_acetaldehyde_c0	0.105692
cpd01831_c0	4_Imidazoleacetate_c0	0.105692
cpd15681_c0	1_2_dianteisopentadecanoyl_sn_glycerol_3_phosphate_c0	0.105692
cpd11479_c0	D_3_Hydroxyhexanoyl_acp_c0	0.105692
cpd00262_c0	Oxalyl_CoA_c0	0.105692
cpd00284_c0	6_Phospho_D_gluconate_c0	0.105692
cpd02921_c0	SAICAR_c0	0
cpd08211_c0	trans_trans_cis_Geranylgeranyl_diphosphate_c0	0.105692
cpd11512_c0	12_methyl_3_oxo_tetra_decanoyl_ACP_c0	0.105692
cpd11513_c0	12_methyl_3_hydroxy_tetra_decanoyl_ACP_c0	0.105692
cpd04806_c0	Aldophosphamide_c0	0.105692
cpd16365_c0	Alcophosphamide_c0	0.105692
cpd00198_c0	D_Xylulose5_phosphate_c0	0.105385
cpd01560_c0	beta_Alanyl_CoA_c0	0.105692
cpd02693_c0	3_Isopropylmalate_c0	0
cpd01710_c0	2_Isopropylmaleate_c0	0
cpd02605_c0	2_isopropyl_3_oxosuccinate_c0	0
cpd15706_c0	1_2_Diisohexadecanoyl_sn_glycerol_c0	0.105692
cpd15345_c0	2_Acyl_sn_glycero_3_phosphoglycerol_tetradec_7_enoyl_c0	0.105692
cpd00120_c0	Butyryl_CoA_c0	0.105611
cpd00650_c0	Crotonyl_CoA_c0	0.105611
cpd01844_c0	Propionyl_phosphate_c0	0.105692
cpd16343_c0	Behenoyl_CoA_c0	0.105692
cpd05196_c0	Docosanoate_c0	0.105692
cpd00588_c0	Sorbitol_c0	0.105692
cpd00804_c0	Sorbitol_6_phosphate_c0	0.105692
cpd00616_c0	Pretyrosine_c0	0.105692
cpd15311_c0	1_2_Diacyl_sn_glycerol_dioctadecanoyl_c0	0.105692
cpd03831_c0	ADP_L_glycero_D_manno_heptose_c0	0.105692
cpd15485_c0	heptosyl_kdo2_lipidA_c0	0.105692
cpd15484_c0	heptosyl_heptosyl_kdo2_lipidA_c0	0.105692
cpd00423_e0	Vitamin_B12r_e0	0.105692
cpd00423_c0	Vitamin_B12r_c0	0.105692
cpd00141_c0	Propionate_c0	0.105692
cpd03560_c0	Propionyladenylate_c0	0.105692
cpd15672_c0	1_anteisoheptadecanoyl_sn_glycerol_3_phosphate_c0	0.105692
cpd11832_c0	Acetyl_CoA_carboxylase_phosphate_c0	0.105692
cpd11816_c0	Acetyl_CoA_carboxylase_c0	0.105692
cpd18007_c0	Leachianone_G_c0	0.105692
cpd18036_c0	Sophoraflavanone_G_c0	0.105692
cpd11519_c0	14_methyl_hexa_decanoyl_ACP_c0	0.105692
cpd00133_c0	Nicotinamide_c0	0.105692
cpd15604_c0	Gly_Leu_c0	0.105692
cpd11516_c0	14_methyl_3_oxo_hexa_decanoyl_ACP_c0	0.105692
cpd11517_c0	14_methyl_3_hydroxy_hexa_decanoyl_ACP_c0	0.105692
cpd11494_c0	Acetyl_ACP_c0	0.105692
cpd11488_c0	Acetoacetyl_ACP_c0	0
cpd01914_c0	L_Methionine_S_oxide_c0	0.105692
cpd00451_c0	Glycocyamine_c0	0.105692
cpd01262_c0	Amylotriose_c0	0.105692
cpd03491_c0	Undecaprenyl_diphospho_N_acetylmuramoyl_N_acetylglucosamine_L_alanyl_gamma_D_glutamyl_L_lysyl_D_alanyl_D_alanine_c0	0.105692
cpd03492_c0	Undecaprenyl_diphospho_N_acetylmuramoyl_N_acetylglucosamine_L_alanyl_D_isoglutaminyl_L_lysyl_D_alanyl_D_alanine_c0	0.105692
cpd11524_c0	5_methyl_hexanoyl_ACP_c0	0.105692
cpd01011_c0	Butanal_c0	0.105692
cpd03662_c0	n_Butanol_c0	0.105692
cpd00146_c0	Carbamoylphosphate_c0	0
cpd01859_c0	2_Naphthylmethanol_c0	0.105692
cpd03161_c0	Phenethylamine_c0	0.105692
cpd00045_c0	Adenosine_3_5_bisphosphate_c0	0.105692
cpd14703_c0	S_2_Methylbutanoyl_dihydrolipoamide_E_c0	0.105692
cpd00773_c0	UDP_MurNAc_c0	0
cpd00890_c0	UDP_N_acetylmuramoyl_L_alanine_c0	0
cpd11611_c0	Acyl_CoA_c0	0
cpd12300_c0	Acylglycerone_phosphate_c0	0.105692
cpd02884_c0	FAICAR_c0	0
cpd00195_c0	1_Alcohol_c0	0.105692
cpd11616_c0	RCHO_c0	0.105692
cpd00482_c0	2_Phospho_D_glycerate_c0	0
cpd11470_c0	Octanoyl_ACP_c0	0.105692
cpd03846_c0	octanoate_c0	0.105692
cpd00885_c0	Phytate_c0	0.105692
cpd02788_c0	Inositol_1_2_3_5_6_pentakisphosphate_c0	0.105692
cpd03128_c0	Decanoyl_CoA_c0	0.105611
cpd15238_c0	Hexadecenoyl_CoA_c0	0.105692
cpd01974_c0	4_Hydroxy_L_glutamate_c0	0.105692
cpd00830_c0	4_Hydroxy_2_oxoglutarate_c0	0.105692
cpd01482_c0	UDP_glucosamine_c0	0.105692
cpd01623_c0	UDP_galactosamine_c0	0.105692
cpd11534_c0	11_methyl_3_hydroxy_dodecanoyl_ACP_c0	0.105692
cpd02678_c0	N_Formyl_GAR_c0	0
cpd02394_c0	GAR_c0	0
cpd11209_c0	N_Acetyl_L_citrulline_c0	0.105692
cpd15692_c0	Diisopentadecanoylphosphatidylserine_c0	0.105692
cpd15698_c0	Diisopentadecanoylphosphatidylethanolamine_c0	0.105692
cpd02230_c0	Inositol_4_phosphate_c0	0.105692
cpd03119_c0	3_Oxodecanoyl_CoA_c0	0.105611
cpd03449_c0	2_Octaprenyl_3_methyl_5_hydroxy_6_methoxy_1_4_benzoquinone_c0	0.105692
cpd00378_c0	Formamide_c0	0.105692
cpd03584_c0	UDP_3_O_beta_hydroxymyristoyl_D_glucosamine_c0	0
cpd11484_c0	HMA_c0	0
cpd02187_c0	Methacrylyl_CoA_c0	0.105666
cpd03593_c0	D_erythro_3_Methylmalate_c0	0.105692
cpd08746_c0	3_Isopropylbut_3_enoyl_CoA_c0	0.105692
cpd08747_c0	3_Isopropylbut_3_enoic_acid_c0	0.105692
cpd00251_c0	ADPribose_c0	0.105692
cpd11542_c0	15_methyl_3_hydroxy_hexa_decanoyl_ACP_c0	0.105692
cpd00254_e0	Mg_e0	0.105692
cpd00254_c0	Mg_c0	0.105692
cpd11499_c0	4_methyl_hexanoyl_ACP_c0	0.105692
cpd00200_c0	4MOP_c0	0
cpd09844_c0	3S_3_Hydroxyadipyl_CoA_c0	0.105692
cpd01507_c0	3_Oxoadipyl_CoA_c0	0.105692
cpd01419_c0	Ureidoglycine_c0	0.105692
cpd00465_c0	Ureidoglycolate_c0	0.105692
cpd00235_p0	D_mannose_6_phosphate_p0	0.105692
cpd00235_e0	D_mannose_6_phosphate_e0	0.105692
cpd00235_c0	D_mannose_6_phosphate_c0	0.105692
cpd03365_c0	5_2_Formylethyl_4_6_dihydroxypicolinate_c0	0.105692
cpd03366_c0	5_2_Carboxyethyl_4_6_dihydroxypicolinate_c0	0.105692
cpd00888_c0	N_Methylethanolamine_phosphate_c0	0.105692
cpd02200_c0	CDP_N_methylethanolamine_c0	0.105692
cpd15313_c0	1_Acyl_sn_glycero_3_phosphoethanolamine_dodecanoyl_c0	0.105692
cpd00334_c0	L_Lactaldehyde_c0	0.105692
cpd00159_c0	L_Lactate_c0	0
cpd00800_c0	8_Amino_7_oxononanoate_c0	0.105692
cpd00764_c0	7_8_Diaminononanoate_c0	0.105692
cpd02701_c0	S_Adenosyl_4_methylthio_2_oxobutanoate_c0	0.105692
cpd03525_c0	N_Succinyl_L_glutamate_c0	0.105692
cpd11825_c0	Octadecenoyl_ACP_c0	0
cpd15053_c0	3_Hydroxy_OPC4_CoA_c0	0.105692
cpd15054_c0	3_Oxo_OPC4_CoA_c0	0.105692
cpd15726_c0	Dianteisopentadecanoylphosphatidylglycerol_c0	0.105692
cpd02642_c0	N_5_phosphoribosyl_anthranilate_c0	0
cpd00956_c0	1_2_carboxyphenylamino_1_deoxyribulose_5_phosphate_c0	0
cpd00363_c0	Ethanol_c0	0.105692
cpd01530_c0	Dichloromethane_c0	0.105692
cpd00099_c0	Cl__c0	0.105692
cpd00738_c0	phosphoserine_c0	0.105692
cpd15701_c0	1_2_Diisoheptadecanoyl_sn_glycerol_c0	0.105692
cpd03646_c0	gamma_Glutamyl_3_aminopropiononitrile_c0	0.105692
cpd11515_c0	12_methyl_tetra_decanoyl_ACP_c0	0.105692
cpd15717_c0	Dianteisoheptadecanoylphosphatidylglycerophosphate_c0	0.105692
cpd15723_c0	Dianteisoheptadecanoylphosphatidylglycerol_c0	0.105692
cpd11206_c0	Precorrin_1_c0	0.105692
cpd03247_c0	Glycochenodeoxycholate_c0	0.105692
cpd03606_c0	2_Oxo_3_hydroxy_4_phosphobutanoate_c0	0.105692
cpd06739_c0	R__plus__Citronellal_c0	0.105692
cpd15166_c0	Citronellate_c0	0.105692
cpd00447_c0	Betaine_aldehyde_c0	0.105692
cpd15555_c0	phosphatidylserine_dihexadecanoyl_c0	0.105692
cpd00117_c0	D_Alanine_c0	0
cpd16345_c0	Docosenoyl_CoA_c0	0.105692
cpd05231_c0	Erucic_acid_c0	0.105692
cpd01587_c0	5_Methylcytosine_c0	0.105692
cpd00638_c0	Deamido_NAD_c0	0
cpd00668_c0	ALCTT_c0	0
cpd02569_c0	2_Oxo_3_hydroxyisovalerate_c0	0.105692
cpd01882_c0	Isovaleryl_CoA_c0	0.105692
cpd01966_c0	Dimethylacryloyl_CoA_c0	0.105692
cpd15543_c0	Phosphatidylglycerophosphate_ditetradecanoyl_c0	0.105692
cpd00392_c0	Phycite_c0	0.105692
cpd02203_c0	D_Erythritol_4_phosphate_c0	0.105692
cpd00931_c0	5_Amino_6__5_phosphoribosylaminouracil_c0	0
cpd11478_c0	R_3_Hydroxybutanoyl_acyl_carrier_protein_c0	0.105692
cpd00142_c0	Acetoacetate_c0	0.105692
cpd14790_c0	3_Sulfolactate_c0	0.105692
cpd08625_c0	5_Hydroxyisourate_c0	0.105692
cpd00211_e0	Butyrate_e0	0.105692
cpd00211_c0	Butyrate_c0	0.105692
cpd00159_e0	L_Lactate_e0	0
cpd01048_c0	Arsenate_c0	0.105692
cpd01048_e0	Arsenate_e0	0.105692
cpd00215_c0	Pyridoxal_c0	0.105692
cpd15676_c0	1_isohexadecanoyl_sn_glycerol_3_phosphate_c0	0.105692
cpd16448_c0	13Z_16Z_Docosadi_13_16_enoyl_CoA_c0	0.105692
cpd16347_c0	13_16_Docosadienoic_acid_c0	0.105692
cpd03120_c0	S_Hydroxyoctanoyl_CoA_c0	0.105611
cpd00911_c0	6_phospho_D_glucono_1_5_lactone_c0	0.105692
cpd01085_c0	Viomycin_c0	0.105692
cpd01684_c0	O_Phosphoviomycin_c0	0.105692
cpd02886_c0	UDP_3_O_beta_hydroxymyristoyl_N_acetylglucosamine_c0	0
cpd03443_c0	3_Octaprenyl_4_hydroxybenzoate_c0	0.105692
cpd11668_c0	Penam_c0	0
cpd12884_c0	Penicilloic_acid_c0	0.105692
cpd00445_c0	Cyclohexanamine_c0	0.105692
cpd00329_c0	Cyclohexanone_c0	0.105692
cpd03221_c0	Zymosterol_c0	0.105692
cpd02755_c0	Fecosterol_c0	0.105692
cpd02096_c0	L_3_Amino_isobutyrate_c0	0.105692
cpd15705_c0	1_2_Dianteisopentadecanoyl_sn_glycerol_c0	0.105692
cpd00644_c0	PAN_c0	0
cpd15049_c0	3_Hydroxy_OPC6_CoA_c0	0.105692
cpd15050_c0	3_Oxo_OPC6_CoA_c0	0.105692
cpd00139_c0	Glycolate_c0	0.10565
cpd00075_c0	Nitrite_c0	0.105692
cpd00374_c0	Tyramine_c0	0.105692
cpd01733_c0	Ferulaldehyde_c0	0.105692
cpd01059_c0	Ferulate_c0	0.105692
cpd00079_c0	D_glucose_6_phosphate_c0	0
cpd02546_c0	CMP_KDO_c0	0
cpd00510_c0	deoxyribose_5_phosphate_c0	0.105692
cpd02904_c0	alpha_Ribazole_5_phosphate_c0	0.105692
cpd03423_c0	alpha_Ribazole_c0	0.105692
cpd00808_c0	L_ribulose_5_phosphate_c0	0.105692
cpd02100_c0	L_Xylulose_5_phosphate_c0	0.105692
cpd00540_e0	BET_e0	0.105692
cpd00540_c0	BET_c0	0.105692
cpd12438_c0	1_Alkyl_sn_glycero_3_phosphate_c0	0.105692
cpd11835_c0	2_Acetyl_1_alkyl_sn_glycero_3_phosphate_c0	0.105692
cpd03393_c0	Se_Adenosylselenohomocysteine_c0	0.105692
cpd03397_c0	Selenohomocysteine_c0	0.105692
cpd03117_c0	3_Oxododecanoyl_CoA_c0	0.105611
cpd03608_c0	4_Hydroxy_L_threonine_c0	0.105692
cpd00620_c0	Pantetheine_c0	0.105692
cpd01160_c0	Cysteamine_c0	0.105692
cpd03422_c0	Cobinamide_c0	0.105692
cpd11530_c0	9_methyl_3_hydroxy_decanoyl_ACP_c0	0.105692
cpd02820_c0	UDP_N_acetylglucosamine_enolpyruvate_c0	0
cpd02698_c0	N_Succinyl_L_2_6_diaminopimelate_c0	0
cpd02724_c0	N_Succinyl_L_2_amino_6_oxopimelate_c0	0
cpd02524_c0	N_Pantothenoylcysteine_c0	0.105692
cpd00065_e0	L_Tryptophan_e0	0.105692
cpd15346_c0	2_Acyl_sn_glycero_3_phosphoglycerol_hexadecanoyl_c0	0.105692
cpd15173_c0	3_Hydroxy_5_methylhex_4_enoyl_CoA_c0	0.105692
cpd15175_c0	5_Methyl_3_oxo_4_hexenoyl_CoA_c0	0.105692
cpd15534_c0	phosphatidylethanolamine_dioctadec_11_enoyl_c0	0.105692
cpd15338_c0	2_Acyl_sn_glycero_3_phosphoethanolamine_tetradec_7_enoyl_c0	0.105692
cpd01634_c0	L_beta_Leucine_c0	0.105692
cpd00047_e0	Formate_e0	0.105692
cpd00460_c0	Sulfoacetaldehyde_c0	0.105692
cpd11953_c0	Diphthamide_c0	0.105692
cpd12522_c0	EF_2_N_ADP_D_ribosyldiphthamide_c0	0.105692
cpd01242_c0	Thyminose_c0	0.105692
cpd00166_c0	Calomide_c0	0.105692
cpd15378_c0	4_Hydroxy_benzylalcohol_c0	0.105692
cpd00283_c0	Geranyldiphosphate_c0	0.105692
cpd12172_c0	Protein_L_cysteine_c0	0.105692
cpd12502_c0	DNA_containing_6_O_methylguanine_c0	0.105692
cpd12392_c0	Protein_S_methyl_L_cysteine_c0	0.105692
cpd13370_c0	DNA_containing_guanine_c0	0.105692
cpd06711_c0	Hydroxymethylphenylsuccinyl_CoA_c0	0.105692
cpd06712_c0	Benzoylsuccinyl_CoA_c0	0.105692
cpd15606_e0	Gly_Tyr_e0	0.105692
cpd00048_e0	Sulfate_e0	0
cpd10516_e0	fe3_e0	0.101939
cpd11830_c0	S_Aminomethyldihydrolipoylprotein_c0	0.105692
cpd11621_c0	Oxidizedferredoxin_c0	0.105692
cpd11620_c0	Reducedferredoxin_c0	0.105692
cpd00851_c0	trans_4_Hydroxy_L_proline_c0	0.105692
cpd02625_c0	3_Hydroxy_L_1_pyrroline_5_carboxylate_c0	0.105692
cpd15697_c0	Diisotetradecanoylphosphatidylethanolamine_c0	0.105692
cpd00116_c0	Methanol_c0	0.105692
cpd11712_c0	Protein_histidine_c0	0.105692
cpd12508_c0	Protein_N_pros_phosphohistidine_c0	0.105692
cpd03847_e0	Myristic_acid_e0	0.105692
cpd00218_c0	Niacin_c0	0.105692
cpd00149_c0	Co2_plus__c0	0.105692
cpd00149_e0	Co2_plus__e0	0.105692
cpd15353_e0	2_Demethylmenaquinol_8_e0	0.105692
cpd15352_e0	2_Demethylmenaquinone_8_e0	0.105692
cpd14796_c0	Z_Phenylacetaldehyde_oxime_c0	0.105692
cpd14795_c0	Benzyl_cyanide_c0	0.105692
cpd11718_c0	S_3_Hydroxyacyl_CoA_c0	0.105692
cpd11637_c0	3_Oxoacyl_CoA_c0	0.105692
cpd03413_c0	L_Glutamyl_1_phosphate_c0	0.105692
cpd11430_c0	fa1_c0	0
cpd00916_c0	Ins1_4_5P3_c0	0.105692
cpd00934_c0	Inositol_1_3_4_5_tetrakisphosphate_c0	0.105692
cpd01418_c0	TSH_c0	0.105692
cpd02026_c0	TSST_c0	0.105692
cpd11848_c0	ROH_c0	0.105692
cpd02591_c0	pendp_c0	0.105692
cpd14899_c0	11Z_14Z_17Z_Icosatrienoyl_CoA_c0	0.105692
cpd16337_c0	ETA_c0	0.105692
cpd15542_c0	Phosphatidylglycerophosphate_didodecanoyl_c0	0.105692
cpd01371_c0	Aspulvinone_E_c0	0.105692
cpd01373_c0	Aspulvinone_H_c0	0.105692
cpd02826_c0	5_Phosphoribosylformylglycinamidine_c0	0
cpd00531_c0	Hg2_plus__c0	0.105692
cpd00531_e0	Hg2_plus__e0	0.105692
cpd11583_e0	Ala_Leu_e0	0.105692
cpd15239_c0	Hexadecenoyl_ACP_c0	0
cpd15326_c0	1_hexadec_9_enoyl_sn_glycerol_3_phosphate_c0	0.105692
cpd15363_c0	2_tetradecanoyl_sn_glycerol_3_phosphate_c0	0.105692
cpd15718_c0	Diisotetradecanoylphosphatidylglycerophosphate_c0	0.105692
cpd15724_c0	Diisotetradecanoylphosphatidylglycerol_c0	0.105692
cpd00263_c0	Pyridoxol_c0	0.105692
cpd02996_c0	GM2_c0	0.105692
cpd03655_c0	GD2_c0	0.105692
cpd15683_c0	CDP_1_2_diisoheptadecanoylglycerol_c0	0.105692
cpd15689_c0	Diisoheptadecanoylphosphatidylserine_c0	0.105692
cpd15558_c0	phosphatidylserine_dioctadec_11_enoyl_c0	0.105692
cpd00419_c0	PM_c0	0.105692
cpd01620_c0	Precorrin_2_c0	0.105692
cpd16471_c0	Benzylpenicilloic_acid_c0	0.105692
cpd03292_c0	Penicillin_G_c0	0
cpd03709_c0	Salicylaldehyde_c0	0.105692
cpd00599_c0	SALC_c0	0.105692
cpd02597_c0	cis_2_Methylaconitate_c0	0.105692
cpd08210_c0	ADC_c0	0
cpd00312_c0	Histamine_c0	0.105692
cpd03586_c0	kdo2_lipid_iva_c0	0.105692
cpd03122_c0	S_Hydroxyhexanoyl_CoA_c0	0.105611
cpd03123_c0	3_Oxohexanoyl_CoA_c0	0.105611
cpd15362_c0	2_tetradec_7_enoyl_sn_glycerol_3_phosphate_c0	0.105692
cpd00727_c0	2_Phosphoglycolate_c0	0.105692
cpd01157_c0	Chitobiose_c0	0.105692
cpd00111_c0	Oxidized_glutathione_c0	0.105692
cpd06705_c0	2_Oxocyclohexane_1_carbonyl_CoA_c0	0.105692
cpd00782_c0	Pimeloyl_CoA_c0	0.105692
cpd03897_c0	4a_Hydroxytetrahydrobiopterin_c0	0.105692
cpd11544_c0	15_methyl_hexa_decanoyl_ACP_c0	0.105692
cpd00294_c0	dAMP_c0	0.105692
cpd11589_e0	gly_asp_L_e0	0.105692
cpd01078_c0	Selenide_c0	0.105692
cpd03078_c0	Selenophosphate_c0	0.105692
cpd04248_c0	Chloral_hydrate_c0	0.105692
cpd04661_c0	Trichloroethanol_c0	0.105692
cpd00027_e0	D_Glucose_e0	0.105692
cpd12018_c0	Retinyl_ester_c0	0.105692
cpd01570_c0	2_3_Cyclic_AMP_c0	0.105692
cpd00988_c0	3_AMP_c0	0.105692
cpd09410_c0	Demethylphylloquinone_c0	0.105692
cpd01401_c0	Vitamin_K1_c0	0.105692
cpd02056_c0	2_Hydroxy_3_oxoadipate_c0	0.105692
cpd11483_c0	R_3_Hydroxyoctanoyl_acyl_carrier_protein_c0	0.105692
cpd00586_c0	D_Arginine_c0	0.105692
cpd03444_c0	2_Octaprenylphenol_c0	0.105692
cpd15530_c0	phosphatidylethanolamine_ditetradec_7_enoyl_c0	0.105692
cpd15315_c0	1_Acyl_sn_glycero_3_phosphoethanolamine_tetradec_7_enoyl_c0	0.105692
cpd00337_c0	Hydrouracil_c0	0.105692
cpd01720_c0	3_Ureidopropanoate_c0	0.105692
cpd00333_c0	E_Cinnamate_c0	0.105692
cpd12044_c0	Protein_serine_c0	0.105692
cpd12868_c0	Protein_D_serine_c0	0.105692
cpd12237_c0	Peptide_L_methionine_c0	0.105692
cpd14507_c0	Peptide_L_methionine_R_S_oxide_c0	0.105692
cpd00157_c0	Glycerone_c0	0.105692
cpd12599_c0	GM3_c0	0.105692
cpd03654_c0	GD3_c0	0.105692
cpd03702_c0	2_3_Cyclic_GMP_c0	0.105692
cpd03701_c0	Gp_c0	0.105692
cpd00938_c0	4_Carboxymuconolactone_c0	0.105692
cpd02255_c0	3_oxoadipate_enol_lactone_c0	0.105692
cpd00434_c0	4_Aminobutanal_c0	0.105692
cpd11431_c0	fa11_c0	0
cpd00853_c0	DPG_c0	0.105692
cpd03699_c0	cDPG_c0	0.105692
cpd11584_c0	Ala_His_c0	0.105692
cpd03125_c0	2E_Hexenoyl_CoA_c0	0.105611
cpd15067_c0	Delphinidin_3_O_beta_D_glucoside_5_O_6_coumaroyl_beta_D_glucoside_c0	0.105692
cpd01107_c0	Decanoate_c0	0.105692
cpd00304_c0	Retinal_c0	0.105692
cpd00291_c0	L_Dopa_c0	0.105692
cpd02357_c0	Dopamine_c0	0.105692
cpd00549_c0	D_Lysine_c0	0.105692
cpd02069_c0	3_Phosphonooxypyruvate_c0	0.105692
cpd15696_c0	Dianteisoheptadecanoylphosphatidylethanolamine_c0	0.105692
cpd12592_c0	alpha_N_Acetylneuraminyl_2_3_beta_D_galactosyl_R_c0	0.105692
cpd02972_c0	alpha_N_Acetylneuraminyl_2_8_alpha_N_acetylneuraminyl_2_3_beta_D__galactosyl_R_c0	0.105692
cpd09792_c0	1_Naphthalenemethanol_c0	0.105692
cpd00503_c0	D_Fructose_2_6_bisphosphate_c0	0.105692
cpd15130_c0	Isopentenyl_ATP_c0	0.105692
cpd00438_c0	Deoxyadenosine_c0	0.105692
cpd11217_c0	1_4_Dihydroxy_2_naphthoyl_CoA_c0	0.105692
cpd16395_c0	2_Phenyl_1_3_propanediol_monocarbamate_c0	0.105692
cpd16396_c0	3_Carbamoyl_2_phenylpropionaldehyde_c0	0.105692
cpd00226_e0	HYXN_e0	0.105692
cpd02688_c0	S_Methyl_3_phospho_1_thio_D_glycerate_c0	0.105692
cpd02380_c0	S_Methyl_1_thio_D_glycerate_c0	0.105692
cpd02490_c0	Lysopine_c0	0.105692
cpd11588_e0	gly_pro_L_e0	0.105692
cpd00408_c0	Pantoate_c0	0
cpd00712_c0	2_Dehydropantoate_c0	0
cpd00331_c0	cis_Aconitate_c0	0.105692
cpd02603_c0	3_Lysolecithin_c0	0.105692
cpd03671_c0	D_Glucosamine1_phosphate_c0	0
cpd01997_c0	Dimethylbenzimidazole_c0	0.105692
cpd00837_c0	S_Adenosylmethioninamine_c0	0.105692
cpd11436_c0	fa3_c0	0
cpd00424_c0	Cystathionine_c0	0.105692
cpd00557_c0	Siroheme_c0	0.105692
cpd03426_c0	Sirohydrochlorin_c0	0.105692
cpd02211_c0	L_2_Amino_acetoacetate_c0	0.105692
cpd09350_c0	N2_Acetyl_L_aminoadipyl_delta_phosphate_c0	0.105692
cpd09351_c0	N2_Acetyl_L_aminoadipate_semialdehyde_c0	0.105692
cpd01956_c0	o_Formylbenzoic_acid_c0	0.105692
cpd01129_c0	Phthalate_c0	0.105692
cpd15554_c0	phosphatidylserine_ditetradec_7_enoyl_c0	0.105692
cpd02113_c0	dTDP_rhamnose_c0	0.105692
cpd11636_c0	Amide_c0	0.105692
cpd00049_c0	Carboxylic_acid_c0	0.105692
cpd11511_c0	10_methyl_dodecanoyl_ACP_c0	0.105692
cpd06559_c0	alpha_Farnesene_c0	0.105692
cpd15297_c0	Lignoceroyl_CoA_c0	0.105692
cpd05235_c0	tetracosanoate_c0	0.105692
cpd09811_c0	4_Hydroxymethylsalicylaldehyde_c0	0.105692
cpd09812_c0	4_Hydroxymethylsalicylate_c0	0.105692
cpd00268_e0	H2S2O3_e0	0.105692
cpd12499_c0	D_Galactosyl_1_4_beta_D_glucosyl_R_c0	0.105692
cpd02902_c0	D_Galactosyl_1_3_beta_D_galactosyl_1_4_beta_D_glucosyl_R_c0	0.105692
cpd00274_c0	Citrulline_c0	0.105692
cpd02234_c0	R_3_Hydroxybutanoyl_CoA_c0	0.105692
cpd00742_c0	Allophanate_c0	0.105692
cpd03835_c0	Precorrin_8_c0	0.105692
cpd03832_c0	Hydrogenobyrinate_c0	0.105692
cpd15604_e0	Gly_Leu_e0	0.105692
cpd00069_e0	L_Tyrosine_e0	0.105692
cpd15306_c0	1_2_Diacyl_sn_glycerol_didodecanoyl_c0	0.105692
cpd00330_c0	Dihydrofolate_c0	0
cpd00393_c0	Folate_c0	0.105692
cpd15087_c0	Pelargonidin_3_glucoside_5_caffeoylglucoside_c0	0.105692
cpd02498_c0	2_3_Dihydroxy_isovalerate_c0	0
cpd11590_c0	met_L_ala_L_c0	0.105692
cpd03445_c0	2_Octaprenyl_6_hydroxyphenol_c0	0.105692
cpd04810_c0	5_FU_c0	0.105692
cpd16438_c0	5_Fluorouridine_monophosphate_c0	0.105692
cpd11551_c0	6_methyl_3_hydroxy_heptanoyl_ACP_c0	0.105692
cpd00205_c0	K_plus__c0	0.105692
cpd00205_e0	K_plus__e0	0.105692
cpd11520_c0	isovaleryl_ACP_c0	0.105692
cpd00315_c0	GDP_glucose_c0	0.105692
cpd00461_c0	Oxopent_4_enoate_c0	0.105692
cpd02258_c0	4_Hydroxy_2_oxovalerate_c0	0.105692
cpd00400_c0	Acrylate_c0	0.105692
cpd01150_c0	Acrylamide_c0	0.105692
cpd03245_c0	Glycodeoxycholate_c0	0.105692
cpd16439_c0	5_Deoxy_5_fluorocytidine_c0	0.105692
cpd16329_c0	Doxifluridine_c0	0.105692
cpd00007_e0	O2_e0	0.0433711
cpd02229_c0	Bactoprenyl_diphosphate_c0	0
cpd03424_e0	Vitamin_B12_e0	0.105692
cpd03424_c0	Vitamin_B12_c0	0.105692
cpd03496_c0	Undecaprenyl_diphospho_N_acetylmuramoyl_N_acetylglucosamine_L_alanyl_D_glutaminyl_meso_2_6_diaminopimeloyl_D_alanyl_D_alanine_c0	0.105692
cpd00098_e0	Choline_e0	0.105692
cpd00490_c0	5_Hydroxy_L_tryptophan_c0	0.105692
cpd00579_c0	Serotonin_c0	0.105692
cpd02968_c0	UDP_N_acetylmuramoyl_L_alanyl_D_glutamyl_6_carboxy_L_lysyl_D_alanyl__D_alanine_c0	0
cpd15131_c0	Isopentenyl_ADP_c0	0.105692
cpd00190_c0	beta_D_Glucose_c0	0.105692
cpd15666_c0	Peptidoglycan_polymer_n_1_subunits_c0	0.105692
cpd15665_c0	Peptidoglycan_polymer_n_subunits_c0	0.105692
cpd00945_c0	2_Dehydro_3_deoxy_D_galactonate_6_phosphate_c0	0.105692
cpd01772_c0	Succinylbenzoate_c0	0.105692
cpd08238_c0	S___Citronellal_c0	0.105692
cpd00402_c0	CDPglycerol_c0	0.105692
cpd02967_c0	N_Acetyl_beta_D_mannosaminyl_1_4_N_acetyl_D__glucosaminyldiphosphoundecaprenol_c0	0.105692
cpd15661_c0	Prenol_45n_teichoic_acid_c0	0.105692
cpd11592_e0	gly_glu_L_e0	0.105692
cpd03279_c0	Deoxyinosine_c0	0.105692
cpd00108_c0	Galactose_c0	0.105692
cpd00348_c0	D_Galactose_1_phosphate_c0	0.105692
cpd01260_c0	Lauroyl_CoA_c0	0.105611
cpd15066_c0	Cyanidin_3_O_beta_D_glucoside_5_O_6_coumaroyl_beta_D_glucoside_c0	0.105692
cpd01092_c0	Allantoin_c0	0.105692
cpd11587_e0	Ala_Gln_e0	0.105692
cpd00092_e0	Uracil_e0	0.105692
cpd01504_c0	3_Aminopropanal_c0	0.105692
cpd04098_c0	Arsenite_c0	0.105692
cpd04098_e0	Arsenite_e0	0.105692
cpd00731_c0	Ala_Ala_c0	0
cpd00398_c0	Naringenin_c0	0.105692
cpd18006_c0	Flavaprenin_c0	0.105692
cpd00667_c0	11_cis_Retinol_c0	0.105692
cpd02184_c0	11_cis_Retinyl_palmitate_c0	0.105692
cpd02135_c0	4_Nitrophenyl_phosphate_c0	0.105692
cpd00646_c0	PNP_c0	0.105692
cpd15695_c0	Diisoheptadecanoylphosphatidylethanolamine_c0	0.105692
cpd11590_e0	met_L_ala_L_e0	0.105692
cpd00127_c0	Phenol_c0	0.105692
cpd03047_c0	Taurocholate_c0	0.105692
cpd11581_e0	gly_asn_L_e0	0.105692
cpd11581_c0	gly_asn_L_c0	0.105692
cpd02039_c0	1_Aminopropan_2_ol_c0	0.105692
cpd11505_c0	8_methyl_3_hydroxy_decanoyl_ACP_c0	0.105692
cpd00831_c0	L_Rhamnulose_1_phosphate_c0	0.105692
cpd03734_c0	Acetamide_c0	0.105692
cpd01080_e0	ocdca_e0	0.105692
cpd11497_c0	4_methyl_3_hydroxy_hexanoyl_ACP_c0	0.105692
cpd11557_c0	8_methyl_nonanoyl_ACP_c0	0.105692
cpd00673_c0	Dihydrothymine_c0	0.105692
cpd03034_c0	3_Ureidoisobutyrate_c0	0.105692
cpd01747_c0	Indole_3_acetamide_c0	0.105692
cpd00703_c0	Indoleacetate_c0	0.105692
cpd03306_c0	3_4_Dihydroxyphenylethyleneglycol_c0	0.105692
cpd03307_c0	3_4_Dihydroxymandelaldehyde_c0	0.105692
cpd14900_c0	11Z_14Z_Icosadienoyl_CoA_c0	0.105692
cpd16340_c0	Icosadienoic_acid_c0	0.105692
cpd12072_c0	Protein_dithiol_c0	0.105692
cpd12139_c0	Protein_disulfide_c0	0.105692
cpd11584_e0	Ala_His_e0	0.105692
cpd15725_c0	Diisopentadecanoylphosphatidylglycerol_c0	0.105692
cpd00341_c0	N_Carbamoylputrescine_c0	0.105692
cpd01877_c0	3_4_Dihydroxypyridine_c0	0.105692
cpd02715_c0	3_3_4_Dihydroxypyridin_1_yl_L_alanine_c0	0.105692
cpd15703_c0	1_2_Diisotetradecanoyl_sn_glycerol_c0	0.105692
cpd12640_c0	GM1_c0	0.105692
cpd03661_c0	GD1b_c0	0.105692
cpd03280_c0	5_Ureido_4_imidazole_carboxylate_c0	0.105692
cpd03281_c0	5_Amino_4_imidazole_carboxylate_c0	0.105692
cpd11509_c0	10_methyl_3_hydroxy_dodecanoyl_ACP_c0	0.105692
cpd11562_c0	12_methyl_3_oxo_tridecanoyl_ACP_c0	0.105692
cpd11563_c0	12_methyl_3_hydroxy_tridecanoyl_ACP_c0	0.105692
cpd02182_c0	R_S_Lactoylglutathione_c0	0.105692
cpd02720_c0	5_Amino_6__5_phosphoribitylaminouracil_c0	0
cpd12379_c0	S_Alkyl_L_cysteine_S_oxide_c0	0.105692
cpd01495_c0	Dehydroalanine_c0	0.105692
cpd12050_c0	Alkyl_sulfenate_c0	0.105692
cpd00630_c0	3_Oxoadipate_c0	0.105692
cpd15274_c0	Octadecenoyl_CoA_c0	0.105692
cpd02503_c0	3_Hydroxyisobutyryl_CoA_c0	0.105692
cpd00039_e0	L_Lysine_e0	0.105692
cpd15307_c0	1_2_Diacyl_sn_glycerol_ditetradecanoyl_c0	0.105692
cpd03158_c0	Nicotianamine_c0	0.105692
cpd11569_c0	14_methyl_pentadecanoyl_ACP_c0	0.105692
cpd06227_c0	THF_L_glutamate_c0	0.105692
cpd15494_c0	Maltoheptaose_c0	0.105692
cpd00504_c0	LL_2_6_Diaminopimelate_c0	0
cpd00011_e0	CO2_e0	0.0345131
cpd03861_c0	L_Xylulose_1_phosphate_c0	0.105692
cpd11561_c0	10_methyl_undecanoyl_ACP_c0	0.105692
cpd00502_c0	5_Formiminotetrahydrofolate_c0	0.105692
cpd15310_c0	1_2_Diacyl_sn_glycerol_dihexadec_9_enoyl_c0	0.105692
cpd00428_c0	2_Oxopropanal_c0	0.105692
cpd00030_c0	Mn2_plus__c0	0.105692
cpd00063_c0	Ca2_plus__c0	0.105692
cpd15432_c0	core_oligosaccharide_lipid_A_c0	0.105692
cpd15795_c0	Anteisoheptadecanoylcardiolipin_B_subtilis_c0	0.105692
cpd15793_c0	Stearoylcardiolipin_B_subtilis_c0	0.105692
cpd15794_c0	Isoheptadecanoylcardiolipin_B_subtilis_c0	0.105692
cpd00793_e0	Thiamine_phosphate_e0	0.105692
cpd11527_c0	7_methyl_trans_oct_2_enoyl_ACP_c0	0.105692
cpd04918_c0	D_Glycero_D_manno_heptose7_phosphate_c0	0
cpd11535_c0	11_methyl_trans_dodec_2_enoyl_ACP_c0	0.105692
cpd15475_c0	glucosyl_galactosyl_glucosyl_inner_core_oligosaccharide_lipid_A_c0	0.105692
cpd15477_c0	glucosyl_glucosyl_galactosyl_glucosyl_inner_core_oligosaccharide_lipid_A_c0	0.105692
cpd11518_c0	14_methyl_trans_hexa_dec_2_enoyl_ACP_c0	0.105692
cpd11543_c0	15_methyl_trans_hexa_dec_2_enoyl_ACP_c0	0.105692
cpd15489_c0	inner_core_oligosaccharide_lipid_A_c0	0.105692
cpd15479_c0	glucosyl_inner_core_oligosaccharide_lipid_A_c0	0.105692
cpd11531_c0	9_methyl_trans_dec_2_enoyl_ACP_c0	0.105692
cpd11514_c0	12_methyl_trans_tetra_dec_2_enoyl_ACP_c0	0.105692
cpd11498_c0	4_methyl_trans_hex_2_enoyl_ACP_c0	0.105692
cpd00030_e0	Mn2_plus__e0	0.105692
cpd00063_e0	Ca2_plus__e0	0.105692
cpd11539_c0	13_methyl_trans_tetra_dec_2_enoyl_ACP_c0	0.105692
cpd15549_c0	phospho_heptosyl_heptosyl_kdo2_lipidA_c0	0.105692
cpd03585_c0	KDO_lipid_IVA_c0	0.105692
cpd15469_c0	galactosyl_glucosyl_inner_core_oligosaccharide_lipid_A_c0	0.105692
cpd11502_c0	6_methyl_trans_oct_2_enoyl_ACP_c0	0.105692
cpd03830_c0	ADP_D_glycero_D_manno_heptose_c0	0
cpd15488_c0	heptosyl_phospho_heptosyl_heptosyl_kdo2_lipidA_c0	0.105692
cpd00099_e0	Cl__e0	0.105692
cpd15550_c0	phospho_heptosyl_phospho_heptosyl_heptosyl_kdo2_lipidA_c0	0.105692
cpd15492_c0	kdo_phospho_heptosyl_phospho_heptosyl_heptosyl_kdo2_lipidA_c0	0.105692
cpd11523_c0	5_methyl_trans_hex_2_enoyl_ACP_c0	0.105692
cpd11506_c0	8_methyl_trans_dec_2_enoyl_ACP_c0	0.105692
cpd11510_c0	10_methyl_trans_dodec_2_enoyl_ACP_c0	0.105692
cpd11422_c0	1,2_diacyl_sn_glycerol 3_phosphate_c0	0
cpd11423_c0	1,2-Diacyl-sn-glycerol_c0	0
cpd15647_c0	acyl_glycerophosphoethanolamine	0
cpd15648_c0	acyl_glycerophosphoglycerol	0
cpd11456_c0	Phosphatidylethanolamine	0
cpd17032_c0	Peptidoglycan subunit crosslinked	0.105692
cpd11652_c0	Phosphatidylglycerol	0
cpd17033_c0	protein for shewanella MR-1 (aerobic growth)	0
cpd17022_c0	kdo8nlipa_c0	0
cpd17024_c0	kdo8nlipid4L_c0	0
cpd17025_c0	lps (S. oneidensis MR-1)_c0	0
cpd17023_c0	Kdo8N-lipid IV(A)_c0	0
cpd17004_c0	CMP-8-amino-3,8-dideoxy-D-manno-oct-2-ulosonic acid_c0	0
cpd17035_c0	RNA, Shewanella oneidensis MR-1_c0	0
cpd17006_c0	DNA, Shewanella oneidensis MR-1_c0	0
cpd11427_c0	CDP-diacylglycerol_c0	0
cpd11454_c0	Phosphatidylglycerophosphate_c0	0
cpd11455_c0	ps_BS_c0	0
cpd17008_c0	Iso-C13:0_c0	0
cpd17019_c0	heptadecanoate (n-C17:0)_c0	0
cpd17020_c0	heptadecenoate (n-C17:1)_c0	0
cpd17030_c0	pentadecenoate (n-C15:1)_c0	0
cpd17034_c0	pentadecanoate (n-C15:0)_c0	0
cpd15655_c0	Phospatidylglycerol (Ecoli)_c0	0
cpd11735_c0	Amylose_c0	0
cpd02095_c0	L_2_4_Diaminobutyrate_c0	0
cpd00452_c0	Phenylacetyl_CoA_c0	0
cpd01896_c0	6_Aminopenicillanate_c0	0
cpd03296_c0	Isopenicillin_N_c0	0
cpd00705_c0	L_2_Aminoadipate_c0	0
cpd00517_c0	1_Acyl_sn_glycerol_3_phosphate_c0	0
cpd02120_c0	Dihydrodipicolinate_c0	0
cpd15654_c0	PeptidoglycansubunitofEscherichiacoli_c0	0
cpd03387_c0	Selenite_c0	0.105692
cpd01892_c0	4_Hydroxybenzoyl_CoA_c0	0.105692
cpd01431_c0	2-Glyceride_c0	0.105692
cpd19047_c0	(S)-2-Acetolactate_c0	0.105692
cpd11606_c0	Menaquinone_7	0.105692
cpd11451_c0	mql7	0.105692
cpd17026_c0	methymenaquinol_7	0.105692
cpd17027_c0	methylmenaquinone_7	0.105692
cpd19030_c0	(R)-2,3-Dihydroxy-3-methylbutanoate	0.105692
cpd15653_c0	Phosphatidylethanolamine (Ecoli)	0
cpd15657_c0	phosphatidylserine (Ecoli)	0
cpd00067_p0	H_plus__p0	0
cpd00106_p0	Fumarate_p0	0.105692
cpd00036_p0	Succinate_p0	0.105692
cpd04097_p0	Pb_p0	0.105692
cpd11585_p0	L_alanylglycine_p0	0.105692
cpd11582_p0	ala_L_Thr_L_e0	0.105692
cpd00012_p0	PPi_p0	0.105692
cpd00118_p0	Putrescine_p0	0.105692
cpd11586_p0	ala_L_glu_L_p0	0.105692
cpd01030_p0	Salicin_p0	0.105692
cpd00971_p0	Na_plus__p0	0.105692
cpd01012_p0	Cd2_plus__p0	0.105692
cpd00635_p0	Cbl_p0	0.105692
cpd00001_p0	H2O_p0	0.0801408
cpd00023_p0	L_Glutamate_p0	0.105692
cpd00058_p0	Cu2_plus__p0	0.105692
cpd00107_p0	L_Leucine_p0	0.105692
cpd01017_p0	Cys_Gly_p0	0.105692
cpd00013_p0	NH3_p0	0
cpd10515_p0	Fe2_plus__p0	0.105692
cpd00179_p0	Maltose_p0	0.105692
cpd11591_p0	Gly_Met_p0	0.105692
cpd00009_p0	Phosphate_p0	0
cpd00034_p0	Zn2_plus__p0	0.105692
cpd00214_p0	Palmitate_p0	0.105692
cpd11593_p0	ala_L_asp_L_p0	0.105692
cpd00322_p0	L_Isoleucine_p0	0.105692
cpd15605_p0	Gly_Phe_p0	0.105692
cpd00264_p0	Spermidine_p0	0.105692
cpd00054_p0	L_Serine_p0	0.105692
cpd00122_p0	N_Acetyl_D_glucosamine_p0	0.105692
cpd15603_p0	Gly_Cys_p0	0.105692
cpd03696_p0	Ursin_p0	0.105692
cpd11580_p0	Gly_Gln_p0	0.105692
cpd00423_p0	Vitamin_B12r_p0	0.105692
cpd00254_p0	Mg_p0	0.105692
cpd00138_p0	D_Mannose_p0	0.105692
cpd00211_p0	Butyrate_p0	0.105692
cpd00159_p0	L_Lactate_p0	0
cpd01048_p0	Arsenate_p0	0.105692
cpd00540_p0	BET_p0	0.105692
cpd00065_p0	L_Tryptophan_p0	0.105692
cpd00047_p0	Formate_p0	0.105692
cpd15606_p0	Gly_Tyr_p0	0.105692
cpd00048_p0	Sulfate_p0	0
cpd10516_p0	fe3_p0	0.105692
cpd03847_p0	Myristic_acid_p0	0.105692
cpd00149_p0	Co2_plus__p0	0.105692
cpd15353_p0	2_Demethylmenaquinol_8_p0	0.105692
cpd15352_p0	2_Demethylmenaquinone_8_p0	0.105692
cpd00531_p0	Hg2_plus__p0	0.105692
cpd11583_p0	Ala_Leu_p0	0.105692
cpd11589_p0	gly_asp_L_p0	0.105692
cpd00226_p0	HYXN_p0	0.105692
cpd11588_p0	gly_pro_L_p0	0.105692
cpd00268_p0	H2S2O3_p0	0.105692
cpd15604_p0	Gly_Leu_p0	0.105692
cpd00069_p0	L_Tyrosine_p0	0.105692
cpd00205_p0	K_plus__p0	0.105692
cpd00007_p0	O2_p0	0.0433711
cpd03424_p0	Vitamin_B12_p0	0.105692
cpd00098_p0	Choline_p0	0.105692
cpd11592_p0	gly_glu_L_p0	0.105692
cpd11587_p0	Ala_Gln_p0	0.105692
cpd00092_p0	Uracil_p0	0.105692
cpd04098_p0	Arsenite_p0	0.105692
cpd11590_p0	met_L_ala_L_p0	0.105692
cpd11581_p0	gly_asn_L_p0	0.105692
cpd01080_p0	ocdca_p0	0.105692
cpd11584_p0	Ala_His_p0	0.105692
cpd00039_p0	L_Lysine_p0	0.105692
cpd00011_p0	CO2_p0	0.0345131
cpd00793_p0	Thiamine_phosphate_p0	0.105692
cpd00030_p0	Mn2_plus__p0	0.105692
cpd00063_p0	Ca2_plus__p0	0.105692
cpd00099_p0	Cl__p0	0.105692
cpd00209_e0	Nitrate_e0	0.105692
cpd00209_p0	Nitrate_p0	0.105692
cpd08021_e0	DMSO_e0	0.105692
cpd00129_p0	L_Proline_p0	0.105692
cpd00033_p0	Glycine_p0	0.105692
cpd00075_p0	Nitrite_p0	0.105692
cpd00064_p0	Ornithine_p0	0.105692
cpd00035_p0	L_Alanine_p0	0.105692
cpd00450_e0	Methyl_sulfide_e0	0.105692
cpd00441_p0	CH33N_p0	0.105692
cpd00811_e0	CH33NO_e0	0.105692
cpd00811_p0	CH33NO_p0	0.105692
cpd00081_p0	Sulfite_p0	0.105692
cpd00239_p0	H2S_p0	0.105692
cpd00050_e0	FMN_e0	0.105692
cpd00050_p0	FMN_p0	0.105692
cpd00015_p0	FAD_p0	0.105692
cpd00220_e0	Riboflavin_e0	0.105692
cpd00018_e0	AMP_e0	0.105692
cpd00018_p0	AMP_p0	0.105692
cpd00053_p0	L_Glutamine_p0	0.105692
cpd00780_c0	Fumarylacetoacetate_c0	0.105692
cpd17424_c0	2_Aminobut_2_enoate_c0	0.105692
cpd03043_c0	3_Hydroxybutanoyl_CoA_c0	0.105692
cpd00275_c0	L_Kynurenine_c0	0.105692
cpd00871_c0	D-Ribulose_1_5-bisphosphate_c0	0.105692
cpd00053_e0	L_Glutamine_e0	0.105692
cpd00324_c0	MTTL_c0	0.105692
cpd08023_c0	methanesulfonate_c0	0.105692
cpd01749_c0	N_Formylkynurenine_c0	0.105692
cpd00028_p0	Heme_p0	0.105692
cpd03566_c0	Acetyl_adenylate	0.105692
cpd00485_c0	D_Mannose1_phosphate_c0	0.105692
cpd01727_c0	Pimelate	0.105692
cpd21488_c0	(2S,4S)-4-Hydroxy-2,3,4,5-tetrahydrodipicolinate	0.105692
cpd01351_c0	Ubiquinone-9	0.105692
cpd02064_c0	3-Demethylubiquinone-9	0.105692
cpd00244_c0	Ni2+_c0	0.105692
cpd00029_e0	Acetate_e0	0.105692
cpd03297_c0	alpha-Aminoadipoyl-C6-AMP_c0	0.105692
cpd11574_e0	Molybdate_e0	0.105692
cpd11574_c0	Molybdate_c0	0.105692
cpd11595_e0	chromate_e0	0.105692
cpd11595_c0	chromate_c0	0.105692
cpd17003_e0	Cr(OH)3_e0	0.105692
cpd00060_e0	L_Methionine_e0	0.105692
cpd00399_c0	Oleoyl_CoA_c0	0.105692
cpd11795_c0	Ferricytochrome_b5_c0	0.105692
cpd11797_c0	Ferrocytochrome_b5_c0	0.105692
cpd00757_c0	N6-Hydroxy-L-lysine_c0	0.105692
cpd00141_e0	Propionate_e0	0.105692
cpd00020_e0	Pyruvate_e0	0.105692
cpd00246_e0	Inosine_e0	0.105692
cpd00182_e0	Adenosine_e0	0.105692
cpd00305_c0	Thiamin_c0	0.105692
cpd00305_e0	Thiamin_e0	0.105692
cpd17028_e0	Manganese(IV) oxide_e0	0.105692
cpd00367_e0	Cytidine_e0	0.105692
cpd00438_e0	Deoxyadenosine_e0	0.105692
cpd00654_e0	Deoxycytidine_e0	0.105692
cpd00412_p0	Deoxyuridine_p0	0.105692
cpd00184_e0	Thymidine_e0	0.105692
cpd00249_e0	Uridine_e0	0.105692
cpd00161_e0	L_Threonine_e0	0.105692
cpd11574_p0	Molybdate_p0	0.105692
cpd11595_p0	chromate_p0	0.105692
cpd00161_p0	L_Threonine_p0	0.105692
cpd00249_p0	Uridine_p0	0.105692
cpd00184_p0	Thymidine_p0	0.105692
cpd00654_p0	Deoxycytidine_p0	0.105692
cpd00244_p0	Ni2+_p0	0.105692
cpd00029_p0	Acetate_p0	0.105692
cpd00060_p0	L_Methionine_p0	0.105692
cpd00141_p0	Propionate_p0	0.105692
cpd00119_p0	L_Histidine_p0	0.105692
cpd00020_p0	Pyruvate_p0	0.105692
cpd00246_p0	Inosine_p0	0.105692
cpd00182_p0	Adenosine_p0	0.105692
cpd00305_p0	Thiamin_p0	0.105692
cpd17028_p0	Manganese(IV) oxide_p0	0.105692
cpd00051_p0	L_Arginine_p0	0.105692
cpd00367_p0	Cytidine_p0	0.105692
cpd00438_p0	Deoxyadenosine_p0	0.105692
cpd17003_p0	Cr(OH)3_e0	0.105692
cpd00412_e0	Deoxyuridine_e0	0.105692
cpd08400_c0	4-Glutathionyl_cyclophosphamide	0.105692
cpd11295_c0	2,3-diketo5-methylthio-1-phosphopentane	0.105692
cpd11296_c0	2-Hydroxy-3-keto-5-methylthiopentenyl-1-phosphate	0.105692
cpd15506_c0	two disacharide linked murein units, tetrapeptide corsslinked tetrapeptide (A2pm->D-ala) (middle of chain)	0.105692
cpd15514_c0	two disacharide linked murein units, pentapeptide crosslinked tetrapeptide (A2pm->D-ala) (middle of chain)	0.105692
cpd15508_c0	three disacharide linked murein units (tetrapeptide crosslinked tetrapeptide (A2pm->D-ala) & tetrapeptide corsslinked tetrapeptide (A2pm->D-ala)) (middle of chain)	0.105692
cpd15515_c0	three disacharide linked murein units (pentapeptide crosslinked tetrapeptide (A2pm->D-ala) tetrapeptide corsslinked tetrapeptide (A2pm->D-ala)) (middle of chain)	0.105692
cpd03452_c0	(L-Seryl)adenylate	0.105692
cpd00204_c0	CO	0.105692
cpd00313_c0	Quercetin	0.105692
cpd02754_c0	2-Protocatechoylphloroglucinolcarboxylate	0.105692
cpd15180_c0	4-Fluoromuconolactone	0.105692
cpd01498_c0	Maleylacetate	0.105692
cpd00552_c0	F-	0.105692
cpd02780_c0	Inositol 1,2,4,5,6-pentakisphosphate	0.105692
cpd15433_c0	cyclopropane phosphatidylethanolamine dihexadec-9,10-cyclo-anoyl	0.105692
cpd15434_c0	cyclopropane phosphatidylethanolamine dioctadec-11,12-cyclo-anoyl	0.105692
cpd15436_c0	cyclopropane phosphatidylglycerol dioctadec-11,12-cyclo-anoyl	0.105692
cpd08661_c0	Gibberellin A9	0.105692
cpd08663_c0	Gibberellin A51	0.105692
cpd08662_c0	Gibberellin A4	0.105692
cpd08666_c0	Gibberellin A34	0.105692
cpd00680_c0	Chloramphenicol	0.105692
cpd02267_c0	Chloramphenicol 3-acetate	0.105692
cpd01923_c0	N-Acetylmuramoyl-Ala	0.105692
cpd15167_c0	cdiGMP	0.105692
cpd18071_c0	Ethylnitronate	0.105692
cpd01390_c0	Gibberellin 20	0.105692
cpd03636_c0	Gibberellin A29	0.105692
cpd03177_c0	Hydrazine	0.105692
cpd11340_c0	gamma-L-Glutamylputrescine	0.105692
cpd02568_c0	Bromoxynil	0.105692
cpd14964_c0	2,6-Dibromohydroquinone	0.105692
cpd01979_c0	5-Acetamidopentanoate	0.105692
cpd00339_c0	5-Aminopentanoate	0.105692
cpd00276_c0	GLUM	0.105692
cpd03485_c0	N-Acetyl-D-muramoate	0.105692
cpd18057_c0	5'-Phosphoguanylyl(3'->5')guanosine	0.105692
cpd01270_c0	FMNH2	0.105692
cpd03528_c0	2-Oxoarginine	0.105692
cpd00105_e0	D_Ribose_e0	0.105692
cpd26831_p0	D_Xylose_p0	0.105692
cpd26831_c0	D_Xylose_c0	0.105692
cpd26831_e0	D_Xylose_e0	0.105692
cpd00306_c0	Xylitol_c0	0.105692
cpd00221_e0	D_Lactate_e0	0.105692
cpd00221_p0	D_Lactate_p0	0.105692
cpd00094_e0	2_Oxobutyrate_e0	0.105692
cpd00094_p0	2_Oxobutyrate_p0	0.105692
cpd15574_c0	tungstate_c0	0.105692
cpd15574_p0	tungstate_p0	0.105692
cpd00075_e0	Nitrite_e0	0.105692
cpd00081_e0	Sulfite_e0	0.105692
cpd00441_e0	CH33N_e0	0.105692
cpd00239_e0	H2S_e0	0.105692
cpd00223_e0	Glycerate_e0	0.105692
cpd00223_p0	Glycerate_p0	0.105692
cpd11640_e0	H2_e0	0.105692
cpd11640_p0	H2_p0	0.105692
cpd01980_c0	5_Hydroxymethyluracil_c0	0.105692
cpd17397_c0	5_Formyluracil	0.105692
cpd01938_c0	Uracil_5_carboxylate	0.105692
cpd03561_c0	2_Hydroxybutyrate_c0	0.105692
cpd03561_p0	2_Hydroxybutyrate_p0	0.105692
cpd03561_e0	2_Hydroxybutyrate_e0	0.105692
cpd24418_c0	gly_glu_c0	0.105692
cpd24418_e0	gly_glu_e0	0.105692
cpd24418_p0	gly_glu_p0	0.105692
cpd22832_c0	gly_pro_c0	0.105692
cpd22832_p0	gly_pro_p0	0.105692
cpd22832_e0	gly_pro_e0	0.105692
cpd00157_p0	Glycerone_p0	0.105692
cpd00157_e0	Glycerone_e0	0.105692
cpd01113_c0	Hexanoate_c0	0.105692
cpd01113_p0	Hexanoate_p0	0.105692
cpd01113_e0	Hexanoate_e0	0.105692
cpd23857_c0	ala_thr_c0	0.105692
cpd23857_p0	ala_thr_p0	0.105692
cpd23857_e0	ala_thr_e0	0.105692
cpd00152_e0	Agmatine_e0	0.105692
cpd00152_p0	Agmatine_p0	0.105692
cpd00152_c0	Agmatine_c0	0.105692
cpd15388_c0	L_alanine_L_glutamate_c0	0.105692
cpd15388_p0	L_alanine_L_glutamate_p0	0.105692
cpd15388_e0	L_alanine_L_glutamate_e0	0.105692
cpd23855_c0	gly_asn_c0	0.105692
cpd23855_p0	gly_asn_p0	0.105692
cpd23855_e0	gly_asn_e0	0.105692
cpd23854_c0	met_ala_c0	0.105692
cpd23854_p0	met_ala_p0	0.105692
cpd23854_e0	met_ala_e0	0.105692
cpd01622_c0	Trimetaphosphate_c0	0.105692
cpd01622_p0	Trimetaphosphate_p0	0.105692
cpd01622_e0	Trimetaphosphate_e0	0.105692
cpd00700_c0	AMP_2_phosphate_c0	0.105692
cpd00700_p0	AMP_2_phosphate_p0	0.105692
cpd00700_e0	AMP_2_phosphate_e0	0.105692
cpd00988_p0	3_AMP_p0	0.105692
cpd00988_e0	3_AMP_e0	0.105692
cpd00421_p0	Triphosphate_p0	0.105692
cpd00421_e0	Triphosphate_e0	0.105692
cpd01570_p0	2_3_Cyclic_AMP_p0	0.105692
cpd01570_e0	2_3_Cyclic_AMP_e0	0.105692
cpd00482_p0	2_Phospho_D_glycerate_p0	0.105692
cpd00482_e0	2_Phospho_D_glycerate_e0	0.105692
cpd01908_c0	Glycerol_2_phosphate_c0	0.105692
cpd01908_p0	Glycerol_2_phosphate_p0	0.105692
cpd01908_e0	Glycerol_2_phosphate_e0	0.105692
cpd03701_p0	Gp_p0	0.105692
cpd03701_e0	Gp_e0	0.105692
cpd03702_p0	2_3_Cyclic_GMP_p0	0.105692
cpd03702_e0	2_3_Cyclic_GMP_e0	0.105692
cpd00727_p0	2_Phosphoglycolate_p0	0.105692
cpd00727_e0	2_Phosphoglycolate_e0	0.105692
cpd00089_p0	Glucose_1_phosphate_p0	0.105692
cpd00089_e0	Glucose_1_phosphate_e0	0.105692
cpd03535_c0	Phosphoarginine_c0	0.105692
cpd03535_p0	Phosphoarginine_p0	0.105692
cpd03535_e0	Phosphoarginine_e0	0.105692
cpd00485_p0	D_Mannose1_phosphate_p0	0.105692
cpd00485_e0	D_Mannose1_phosphate_e0	0.105692
cpd01939_c0	Uridine_2_phosphate_c0	0.105692
cpd01939_p0	Uridine_2_phosphate_p0	0.105692
cpd01939_e0	Uridine_2_phosphate_e0	0.105692
cpd08928_c0	L_Threonine_phosphate_c0	0.105692
cpd08928_p0	L_Threonine_phosphate_p0	0.105692
cpd08928_e0	L_Threonine_phosphate_e0	0.105692
cpd01665_c0	D_O_Phosphoserine_c0	0.105692
cpd01665_p0	D_O_Phosphoserine_p0	0.105692
cpd01665_e0	D_O_Phosphoserine_e0	0.105692
cpd00457_p0	Phosphocholine_p0	0.105692
cpd00457_e0	Phosphocholine_e0	0.105692
cpd00080_e0	Glycerol_3_phosphate_e0	0.105692
cpd00080_p0	Glycerol_3_phosphate_p0	0.105692
cpd00169_p0	3_Phosphoglycerate_p0	0.105692
cpd00169_e0	3_Phosphoglycerate_e0	0.105692
cpd00061_e0	Phosphoenolpyruvate_e0	0.105692
cpd00061_p0	Phosphoenolpyruvate_p0	0.105692
cpd00079_p0	D_glucose_6_phosphate_p0	0.105692
cpd00079_e0	D_glucose_6_phosphate_e0	0.105692
cpd00284_p0	6_Phospho_D_gluconate_p0	0.105692
cpd00284_e0	6_Phospho_D_gluconate_e0	0.105692
cpd00696_c0	3_5_Cyclic_CMP_c0	0.105692
cpd00696_p0	3_5_Cyclic_CMP_p0	0.105692
cpd00696_e0	3_5_Cyclic_CMP_e0	0.105692
cpd01571_p0	2_3_Cyclic_CMP_p0	0.105692
cpd01571_e0	2_3_Cyclic_CMP_e0	0.105692
cpd00550_c0	D_Serine_c0	0.105692
cpd00989_p0	3_UMP_p0	0.105692
cpd00989_e0	3_UMP_e0	0.105692
cpd00091_p0	UMP_p0	0.105692
cpd00091_e0	UMP_e0	0.105692
cpd01572_p0	2_3_Cyclic_UMP_p0	0.105692
cpd01572_e0	2_3_Cyclic_UMP_e0	0.105692
cpd00285_p0	Phosphoethanolamine_p0	0.105692
cpd00285_e0	Phosphoethanolamine_e0	0.105692
cpd01914_p0	L_Methionine_S_oxide_p0	0.105692
cpd01914_e0	L_Methionine_S_oxide_e0	0.105692
cpd00467_c0	3_Sulfinoalanine_c0	0.105692
cpd00467_e0	3_Sulfinoalanine_e0	0.105692
cpd00467_p0	3_Sulfinoalanine_p0	0.105692
cpd00084_p0	L_Cysteine_p0	0.105692
cpd00084_e0	L_Cysteine_e0	0.105692
cpd00298_p0	dTMP_p0	0.105692
cpd00298_e0	dTMP_e0	0.105692
cpd00697_p0	cGMP_p0	0.105692
cpd00697_e0	cGMP_e0	0.105692
cpd00126_p0	GMP_p0	0.105692
cpd00126_e0	GMP_e0	0.105692
cpd00146_p0	Carbamoylphosphate_p0	0.105692
cpd00146_e0	Carbamoylphosphate_e0	0.105692
cpd02775_c0	4_Amino_5_phosphomethyl_2_methylpyrimidine_c0	0.105692
cpd17005_e0	Co3_e0	0.105692
cpd17037_e0	Uranium_dioxide_e0	0.105692
cpd17038_e0	Uranyl_e0	0.105692
cpd01414_p0	Tetrathionate_p0	0.105692
cpdPd2_e0	Pd2+_e0	0.105692
cpdPd_e0	Pd_e0	0.105692
cpd12857_e0	V(4+)	0.105692
cpd12858_e0	V(5+)	0.105692
cpd03521_c0	Dihydroneopterin_phosphate_c0	0.105692
cpd17011_c0	Iso_C14:0_ACP_c0	0
cpd17012_c0	iso_C15:0_ACP_c0	0
cpd17013_c0	Iso_C16:0_ACP_c0	0
cpd17007_c0	Iso_C17:0_ACP_c0	0
cpd17031_c0	pentadecenoyl_ACP_(C15:1ACP)_c0	0
cpd17021_c0	heptadecenoyl_ACP_(C17:1ACP)_c0	0
cpd17018_c0	heptadecanoyl_ACP_(n-C17:0ACP)_c0	0
cpd17029_c0	pentadecanoyl_ACP_(n_C15:0ACP)_c0	0
cpd17009_c0	Iso_C13:0_ACP_c0	0
cpd00139_p0	Glycolate_p0	0.105692
cpd00139_e0	Glycolate_e0	0.105692
cpd30760_e0	Cu(I)_e0	0.105692
