# Supplementary material for: Reconstruction of a Genome-Scale Metabolic Network for Shewanella oneidensis MR-1 and Analysis of its Metabolic Potential for Bioelectrochemical Systems
Source: Front Bioeng Biotechnol. 2022 May 12;10:913077. doi: 10.3389/fbioe.2022.913077 (PMC9133699; doi:10.3389/fbioe.2022.913077)
Supplement: Supplementary file 2 [file DataSheet4.ZIP › Supplementary file 4/Table S8.xlsx]

## Sheet: Sheet1
reaction_id	reaction_eq	reaction_eq_name	EC	using
Electrode_Demand	Reduced_Electrode -->	Reduced_Electrode -->	-	Simulation for electrons product
Electrode_Sink	-->Oxidated_Electrode	--> Oxidated_Electrode	-	Simulation for electrons product
Electrode_reduction_1	2.0 Oxidated_Electrode + cpd11451_c0 --> 2.0 cpd00067_e0 + 2.0 Electrode_reduced + cpd11606_c0	2.0 Oxidated_Electrode + mql7 --> 2.0 Reduced_Electrode + Menaquinone_7 + 2.0 H_plus__e0	-	Simulation for electrons product
Electrode_reduction_2	2.0 Oxidated_Electrode + cpd17026_c0 --> 2.0 cpd00067_e0 + 2.0 Electrode_reduced + cpd17027_c0	2.0 Oxidated_Electrode + methymenaquinol_7 --> 2.0 H_plus__e0 + 2.0 Reduced_Electrode + methylmenaquinone_7	-	Simulation for electrons product
rxn01174_c0	cpd00003_c0 + cpd00745_c0 <=> cpd00004_c0 + cpd00067_c0 + cpd00191_c0	NAD_c0 + Hydracrylic_acid_c0 <=> NADH_c0 + H_plus__c0 + 3_Oxopropanoate_c0	1.1.1.59	Simulation for 3HP synthesis
rxn00995_c0	cpd00067_c0 + cpd00142_c0 --> cpd00011_c0 + cpd00178_c0	H_plus__c0 + Acetoacetate_c0 --> CO2_c0 + Acetone_c0	4.1.1.4	Simulation for 2ppoh synthesis
rxn01130_c0	cpd00005_c0 + cpd00067_c0 + cpd00178_c0 <=> cpd00006_c0 + cpd01269_c0	NADPH_c0 + H_plus__c0 + Acetone_c0 <=> NADP_c0 + 2_Propanol_c0	1.1.1.80	Simulation for 2ppoh synthesis
rxn47998_c0	cpd00001_c0 + cpd03043_c0 --> cpd00010_c0 + cpd00067_c0 + cpd00797_c0	H2O_c0 + 3_Hydroxybutanoyl_CoA_c0 <=> CoA_c0 + H_plus__c0 + (R)_3_Hydroxybutanoate_c0	3.1.2.20	Simulation for 3HB synthesis
rxn02113_c0	cpd00067_c0 + cpd00668_c0 --> cpd00011_c0 + cpd00361_c0	H_plus__c0 + ALCTT_c0 --> CO2_c0 + ACTN_c0	4.1.1.5	Simulation for actn synthesis
rxn35561_c0	cpd00003_c0 + cpd01949_c0 <=> cpd00004_c0 + cpd00067_c0 + cpd00361_c0	NAD_c0 + (S,S)_2,3_Butanediol_c0 <=> NADH_c0 + H_plus__c0 + R_Acetoin_c0	1.1.1.4	Simulation for 23btdl synthesis
