# Supplementary material for: Reconstruction of a Genome-Scale Metabolic Network for Shewanella oneidensis MR-1 and Analysis of its Metabolic Potential for Bioelectrochemical Systems
Source: Front Bioeng Biotechnol. 2022 May 12;10:913077. doi: 10.3389/fbioe.2022.913077 (PMC9133699; doi:10.3389/fbioe.2022.913077)
Supplement: Supplementary file 2 [file DataSheet4.ZIP › Supplementary file 4/Table S9.xlsx]

## Sheet: Targets_of_L-lac
reaction_id	gene_name	1	2	3	4	5	6	7	8	9	10	standard deviation	modification
NADHM	-	0.9126	1.8252	2.7378	3.6504	4.563	5.4756	6.3882	7.3008	8.2134	9.126	2.76303
rxn00083_c0	Pnt	0	0	0	3.26759	3.36836	3.46913	3.5699	3.67067	3.77144	3.87221	1.27814	overexpession
rxn00157_c0	Pfl	3.58463	3.54871	3.58771	3.641	3.69428	3.74757	3.80085	3.85413	3.90742	3.9607	0.144839	overexpession
rxn00191_c0	YfbQ	0.34093	0.36669	0.33871	3.56809	3.63065	3.69321	3.75576	3.81832	3.88087	3.94343	1.64944	overexpession
rxn00247_c0	PckA	3.43345	3.3861	3.43752	3.50775	3.57798	3.64821	3.71844	3.78867	3.85889	3.92912	0.190902	overexpession
rxn00248_c0	Mdh	3.53983	3.50053	3.54321	3.60151	3.65982	3.71813	3.77643	3.83474	3.89304	3.95135	0.15849	overexpession
rxn00272_c0	AgxT	-3.52316	-3.4826	-3.52665	-3.58682	-3.647	-3.70717	-3.76734	-3.82752	-3.88769	-3.94786	0.163567	overexpession
rxn00330_c0	AceB	3.52316	3.4826	3.52665	3.58682	3.647	3.70717	3.76734	3.82752	3.88769	3.94786	0.163567	overexpession
rxn00371_c0	Fdh	4.96345	6.719	7.09692	7.21234	7.32777	7.4432	7.55862	7.67405	7.78947	7.9049	0.850348	overexpession
rxn00420_c0	SerB	3.56491	3.5275	3.56813	3.62362	3.67912	3.73461	3.7901	3.8456	3.90109	3.95659	0.150849	overexpession
rxn00459_c0	Eno	-3.79925	-3.77955	-3.80095	-3.83017	-3.8594	-3.88863	-3.91785	-3.94708	-3.97631	-4.00553	0.079446	overexpession
rxn00691_c0	PurU	3.51886	3.47797	3.52238	3.58303	3.64369	3.70434	3.765	3.82565	3.88631	3.94697	0.164879	overexpession
rxn00692_c0	GlyA	-3.54827	-3.5096	-3.5516	-3.60895	-3.66631	-3.72367	-3.78103	-3.83839	-3.89575	-3.95311	0.155918	overexpession
rxn00907_c0	FolD	3.54075	3.50152	3.54413	3.60233	3.66053	3.71873	3.77693	3.83513	3.89334	3.95154	0.158208	overexpession
rxn01101_c0	SerA	3.56491	3.5275	3.56813	3.62362	3.67912	3.73461	3.7901	3.8456	3.90109	3.95659	0.150849	overexpession
rxn01106_c0	GpmA	3.79925	3.77955	3.80095	3.83017	3.8594	3.88863	3.91785	3.94708	3.97631	4.00553	0.079446	overexpession
rxn01211_c0	Fhs	3.53129	3.49134	3.53472	3.59399	3.65325	3.71251	3.77177	3.83104	3.8903	3.94956	0.161092	overexpession
rxn02914_c0	SerC	-3.56491	-3.5275	-3.56813	-3.62362	-3.67912	-3.73461	-3.7901	-3.8456	-3.90109	-3.95659	0.150849	overexpession

## Sheet: Targets_of_NAG
reaction_id	gene_name	1	2	3	4	5	6	7	8	9	10	standard deviation	modification
NADHM	-	3.4095	6.819	10.2285	13.638	17.0475	20.457	23.8665	27.276	30.6855	34.095	10.3228
rxn00083_c0	Pnt	12.4939	15.7905	13.2209	16.759	13.9531	17.7223	18.2075	18.6927	19.1802	19.6644	2.58685	overexpession
rxn05485_c0	NagK	2.76235	2.88818	3.01401	3.13985	3.26568	3.39151	3.51735	3.64318	3.76901	3.89484	0.380978	overexpession
rxn01484_c0	NagA	4.04624	4.04757	4.04891	4.05024	4.05158	4.05291	4.05425	4.05558	4.05691	4.05825	0.00404017	overexpession
rxn00552_c0	NagB	0	2.92429	0	3.1682	0	3.93778	3.99334	4.0088	4.02425	4.03971	1.38866	overexpession
rxn00558_c0	Pgi	-10.9631	-11.0811	-11.1991	-11.3171	-11.4351	-11.5531	-11.6711	-11.7891	-11.9071	-12.0251	0.357266	overexpession
rxn00604_c0	Zwf	10.5922	10.7461	10.9001	11.0541	11.2081	11.362	11.516	11.67	11.8239	11.9779	0.466173	overexpession
rxn01476_c0	Pgl	10.5922	10.7461	10.9001	11.0541	11.2081	11.362	11.516	11.67	11.8239	11.9779	0.466173	overexpession
rxn11040_c0	Gnd	10.5922	10.7461	10.9001	11.0541	11.2081	11.362	11.516	11.67	11.8239	11.9779	0.466173	overexpession
rxn01116_c0	Rpe	6.9186	7.0351	7.1516	7.2681	7.3846	7.5011	7.61759	7.73409	7.85059	7.96709	0.352717	overexpession
rxn00777_c0	RpiA	-3.67183	-3.70947	-3.74711	-3.78475	-3.82239	-3.86003	-3.89767	-3.93531	-3.97295	-4.0106	0.113962	overexpession
rxn01200_c0	Tkt1	-3.49069	-3.54589	-3.6011	-3.65631	-3.71151	-3.76672	-3.82192	-3.87713	-3.93234	-3.98754	0.167144	overexpession
rxn01333_c0	TalB	3.48897	3.54434	3.59971	3.65508	3.71046	3.76583	3.8212	3.87658	3.93195	3.98732	0.167649	overexpession
rxn00785_c0	Tkt2	-3.42791	-3.4892	-3.5505	-3.61179	-3.67308	-3.73438	-3.79567	-3.85696	-3.91826	-3.97955	0.185575	overexpession
rxn01100_c0	Pgk	-3.48167	-3.53775	-3.59383	-3.64991	-3.70599	-3.76207	-3.81815	-3.87423	-3.93031	-3.98639	0.169791	overexpession
rxn00781_c0	GapA	3.48167	3.53775	3.59383	3.64991	3.70599	3.76207	3.81815	3.87423	3.93031	3.98639	0.169791	overexpession
rxn00157_c0	Pfl	2.39776	2.55895	2.72013	2.88132	3.04251	3.20369	3.36488	3.52607	3.68725	3.84844	0.488017	overexpession
rxn00248_c0	Mdh	6.25632	6.43704	6.61776	6.79848	6.9792	7.15992	7.34064	7.52136	7.70208	7.8828	0.547157	overexpession
rxn00247_c0	PckA	5.85865	6.07793	6.29721	6.5165	6.73578	6.95506	7.17434	7.39363	7.61291	7.83219	0.663911	overexpession
rxn00459_c0	Eno	-2.96817	-3.07404	-3.17992	-3.28579	-3.39167	-3.49754	-3.60342	-3.70929	-3.81516	-3.92104	0.320551	overexpession
rxn01106_c0	GpmA	2.96817	3.07404	3.17992	3.28579	3.39167	3.49754	3.60342	3.70929	3.81516	3.92104	0.320551	overexpession
rxn01101_c0	SerA	6.44984	6.61179	6.77375	6.9357	7.09766	7.25961	7.42157	7.58352	7.74548	7.90743	0.490343	overexpession
rxn00420_c0	SerB	6.44984	6.61179	6.77375	6.9357	7.09766	7.25961	7.42157	7.58352	7.74548	7.90743	0.490343	overexpession
rxn02914_c0	SerC	-6.44984	-6.61179	-6.77375	-6.9357	-7.09766	-7.25961	-7.42157	-7.58352	-7.74548	-7.90743	0.490343	overexpession
rxn00692_c0	GlyA	-6.375	-6.54421	-6.71342	-6.88264	-7.05185	-7.22106	-7.39027	-7.55948	-7.7287	-7.89791	0.512316	overexpession
rxn00191_c0	YfbQ	3.28348	6.28307	3.42649	6.67758	3.58467	7.07209	7.26934	7.46659	7.66385	7.8611	1.87037	overexpession
rxn00272_c0	AgxT	-6.18136	-6.36935	-6.55734	-6.74533	-6.93331	-7.1213	-7.30929	-7.49728	-7.68527	-7.87326	0.569164	overexpession
rxn00330_c0	AceB	6.18136	6.36935	6.55734	6.74533	6.93331	7.1213	7.30929	7.49728	7.68527	7.87326	0.569164	overexpession
rxn00691_c0	PurU	6.24274	6.42478	6.60682	6.78885	6.97089	7.15293	7.33496	7.517	7.69904	7.88107	0.551144	overexpession
rxn00907_c0	FolD	6.34119	6.51368	6.68617	6.85866	7.03115	7.20364	7.37613	7.54862	7.72111	7.8936	0.522239	overexpession
rxn01211_c0	Fhs	6.29863	6.47525	6.65187	6.82848	7.0051	7.18172	7.35834	7.53495	7.71157	7.88819	0.534736	overexpession
rxn00371_c0	Fdh	8.58088	8.92989	9.27889	9.6279	9.9769	10.3259	10.6749	11.0239	11.3729	11.7219	1.05667	overexpession
