# Supplementary material for: Reconstruction of a Genome-Scale Metabolic Network for Shewanella oneidensis MR-1 and Analysis of its Metabolic Potential for Bioelectrochemical Systems
Source: Front Bioeng Biotechnol. 2022 May 12;10:913077. doi: 10.3389/fbioe.2022.913077 (PMC9133699; doi:10.3389/fbioe.2022.913077)
Supplement: Supplementary file 3 [file DataSheet1.ZIP]

Archive with 7 entries (7 files):
- Supplementary file 1/Figure S1.docx
- Supplementary file 1/Table S1.xlsx
- Supplementary file 1/Table S2.xlsx
- Supplementary file 1/Table S3.xlsx
- Supplementary file 1/Table S4.xlsx
- Supplementary file 1/Table S5.xlsx
- Supplementary file 1/Table S6.xlsx
