# Supplementary material for: Reconstruction of a Genome-Scale Metabolic Network for Shewanella oneidensis MR-1 and Analysis of its Metabolic Potential for Bioelectrochemical Systems
Source: Front Bioeng Biotechnol. 2022 May 12;10:913077. doi: 10.3389/fbioe.2022.913077 (PMC9133699; doi:10.3389/fbioe.2022.913077)
Supplement: Supplementary file 3 [file DataSheet1.ZIP › Supplementary file 1/Table S2.xlsx]

## Sheet: Reactions
reaction_id	gene_reaction_rule	reaction_equation	reaction_eq_name	source
rxn09273_c0	SO_4417	cpd00036_c0 + cpd00106_p0 <=> cpd00036_p0 + cpd00106_c0	Succinate_c0 + Fumarate_p0 <=> Succinate_p0 + Fumarate_c0	iMR1_799
rxn13691_c0	SO_2592	cpd00282_c0 + cpd17027_c0 --> cpd00247_c0 + cpd17026_c0	S_Dihydroorotate_c0 + Menaquinone_7 --> Orotate_c0 + mql7	iMR1_799
rxn13690_c0	SO_2592	cpd00282_c0 + cpd11606_c0 --> cpd00247_c0 + cpd11451_c0	S_Dihydroorotate_c0 + Menaquinone_7 --> Orotate_c0 + mql7	iMR1_799
rxn03976_c0	SO_1792 or SO_0504 or SO_3392	cpd00006_c0 + cpd00739_c0 <-- cpd00005_c0 + 2.0 cpd00067_c0 + cpd00220_c0	NADP_c0 + Reduced_riboflavin_c0 <-- NADPH_c0 + 2.0 H_plus__c0 + Riboflavin_c0	KEGG
rxn13741_c0	SO_3774	cpd00129_c0 + cpd15560_c0 --> cpd00067_c0 + cpd02431_c0 + cpd15561_c0	L_Proline_c0 + Ubiquinone_8_c0 --> H_plus__c0 + 1_Pyrroline_5_carboxylate_c0 + Ubiquinol_8_c0	KEGG
rxn13701_c0	( SO_4509 and SO_4510 and SO_4511 ) or ( SO_4513 and SO_4514 and SO_4515 ) or ( SO_0101 and SO_0102 and SO_0103 )	cpd00047_p0 + 2.0 cpd00067_c0 + cpd11606_c0 --> cpd00011_p0 + cpd00067_p0 + cpd11451_c0	Formate_p0 + 2.0 H_plus__c0 + Menaquinone_7 --> CO2_p0 + H_plus__p0 + mql7	iMR1_799
rxn13707_c0	( SO_0396 and SO_0397 and SO_0398 and SO_0399 ) or ( SO_1928 and SO_1927 and SO_1929 and Unknown and ( SO_0970 or SO_4620 or 211586.77.peg.3619 or SO_1421 ) and Unknown )	cpd00106_c0 + cpd17026_c0 --> cpd00036_c0 + cpd17027_c0	Fumarate_c0 + methymenaquinol_7 --> Succinate_c0 + methylmenaquinone_7	iMR1_799
rxn13706_c0	( SO_0396 and SO_0397 and SO_0398 and SO_0399 ) or ( SO_1928 and SO_1927 and SO_1929 and Unknown and ( SO_0970 or SO_4620 or 211586.77.peg.3619 or SO_1421 ) and Unknown )	cpd00106_c0 + cpd11451_c0 --> cpd00036_c0 + cpd11606_c0	Fumarate_c0 + mql7 --> Succinate_c0 + Menaquinone_7	iMR1_799
rxn13728_c0	SO_3517	cpd00004_c0 + cpd00067_c0 + cpd17027_c0 --> cpd00003_c0 + cpd17026_c0	NADH_c0 + H_plus__c0 + methylmenaquinone_7 --> NAD_c0 + methymenaquinol_7	iMR1_799
rxn13729_c0	SO_1019 and SO_1016 and SO_1015 and SO_1017 and SO_1018 and SO_1012 and SO_1021 and SO_1009 and SO_1013 and SO_1014 and SO_1019 and SO_1010 and SO_1020 and SO_1011	cpd00004_c0 + 5.0 cpd00067_c0 + cpd17027_c0 --> cpd00003_c0 + 4.0 cpd00067_p0 + cpd17026_c0	NADH_c0 + 5.0 H_plus__c0 + methylmenaquinone_7 --> NAD_c0 + 4.0 H_plus__p0 + methymenaquinol_7	iMR1_799
rxn05747_c0	SO_3517	cpd00004_c0 + cpd00067_c0 + cpd11606_c0 --> cpd00003_c0 + cpd11451_c0	NADH_c0 + H_plus__c0 + Menaquinone_7 --> NAD_c0 + mql7	iMR1_799
rxn13727_c0	SO_1019 and SO_1016 and SO_1015 and SO_1017 and SO_1018 and SO_1012 and SO_1021 and SO_1009 and SO_1013 and SO_1014 and SO_1019 and SO_1010 and SO_1020 and SO_1011	cpd00004_c0 + 5.0 cpd00067_c0 + cpd11606_c0 --> cpd00003_c0 + 4.0 cpd00067_p0 + cpd11451_c0	NADH_c0 + 5.0 H_plus__c0 + Menaquinone_7 --> NAD_c0 + 4.0 H_plus__p0 + mql7	iMR1_799
rxn05739_c0	SO_0978	cpd00080_c0 + cpd11606_c0 --> cpd00095_c0 + cpd11451_c0	Glycerol_3_phosphate_c0 + Menaquinone_7 --> Glycerone_phosphate_c0 + mql7	KEGG
rxn01207_c0	SO_2339 and SO_2340 and SO_2341 and SO_0426	cpd00003_c0 + cpd00010_c0 + cpd00200_c0 --> cpd00004_c0 + cpd00011_c0 + cpd01882_c0	NAD_c0 + CoA_c0 + 4MOP_c0 --> NADH_c0 + CO2_c0 + Isovaleryl_CoA_c0	iMR1_799
rxn13659_c0	SO_1897	cpd00003_c0 + cpd01882_c0 --> cpd00004_c0 + cpd00067_c0 + cpd01966_c0	NAD_c0 + Isovaleryl_CoA_c0 --> NADH_c0 + H_plus__c0 + Dimethylacryloyl_CoA_c0	iMR1_799
rxn08526_c0	SO_2911	cpd00047_p0 <-- cpd00047_c0	Formate_p0 <-- Formate_c0	iMR1_799
rxn00990_c0	SO_1891 and SO_1892	cpd00029_c0 + cpd00279_c0 <-- cpd00022_c0 + cpd00142_c0	Acetate_c0 + Acetoacetyl_CoA_c0 <-- Acetyl_CoA_c0 + Acetoacetate_c0	KEGG
rxn13700_c0	( SO_0103 and SO_0101 and SO_0102 and SO_0104 and SO_0107 ) or ( SO_4503 and SO_4504 and SO_4505 and SO_4506 and SO_4507 and SO_4508 and SO_4509 and SO_4510 and SO_4511 and SO_4512 and SO_4513 and SO_4514 and SO_4515 ) or SO_3922 or SO_0988	cpd00047_p0 + 2.0 cpd00067_c0 + cpd17027_c0 --> cpd00011_p0 + cpd00067_p0 + cpd17026_c0	Formate_p0 + 2.0 H_plus__c0 + methylmenaquinone_7 --> CO2_p0 + H_plus__p0 + methymenaquinol_7	iMR1_799
rxn00241_c0	SO_1356	cpd00001_c0 + cpd00038_c0 --> cpd00009_c0 + cpd00031_c0 + cpd00067_c0	H2O_c0 + GTP_c0 --> Phosphate_c0 + GDP_c0 + H_plus__c0	KEGG
rxn08792_c0	SO_1518 and SO_1519 and SO_1520	cpd00159_c0 + cpd15560_c0 --> cpd00020_c0 + cpd15561_c0	L_Lactate_c0 + Ubiquinone_8_c0 --> Pyruvate_c0 + Ubiquinol_8_c0	iMR1_799
rxn13720_c0	SO_1518 and SO_1519 and SO_1520	cpd00159_c0 + cpd17027_c0 --> cpd00020_c0 + cpd17026_c0	L_Lactate_c0 + methylmenaquinone_7 --> Pyruvate_c0 + methylmenaquinone_7	iMR1_799
rxn13719_c0	SO_1518 and SO_1519 and SO_1520	cpd00159_c0 + cpd11606_c0 --> cpd00020_c0 + cpd11451_c0	L_Lactate_c0 + Menaquinone_7 --> Pyruvate_c0 + mql7	iMR1_799
rxn13717_c0	SO_1521	cpd00221_c0 + cpd11606_c0 --> cpd00020_c0 + cpd11451_c0	D_Lactate_c0 + Menaquinone_7 --> Pyruvate_c0 + mql7	iMR1_799
rxn13753_c0	( SO_1103 and SO_1104 and SO_1105 and SO_1106 and SO_1107 and SO_1108 ) or ( SO_0902 and SO_0903 and SO_0904 and SO_0905 and SO_0906 and SO_0907 ) or ( SO_2508 and SO_2509 and SO_2510 and SO_2511 and SO_2512 and SO_2513 )	cpd00004_c0 + cpd00067_c0 + 2.0 cpd00971_c0 + cpd15560_c0 --> cpd00003_c0 + 2.0 cpd00971_p0 + cpd15561_c0	NADH_c0 + H_plus__c0 + 2.0 Na_plus__c0 + Ubiquinone_8_c0 --> NAD_c0 + 2.0 Na_plus__p0 + Ubiquinol_8_c0	iMR1_799
rxn00154_c0	( SO_2339 and SO_2340 and SO_0424 ) or SO_0426 or SO_2341	cpd00003_c0 + cpd00010_c0 + cpd00020_c0 --> cpd00004_c0 + cpd00011_c0 + cpd00022_c0	NAD_c0 + CoA_c0 + Pyruvate_c0 --> NADH_c0 + CO2_c0 + Acetyl_CoA_c0	iMR1_799
rxn00191_c0	SO_2483	cpd00024_c0 + cpd00035_c0 <=> cpd00020_c0 + cpd00023_c0	2_Oxoglutarate_c0 + L_Alanine_c0 <=> Pyruvate_c0 + L_Glutamate_c0	KEGG
rxn00003_c0	( SO_4346 and SO_4347 ) or ( SO_2278 and SO_2279 )	cpd00011_c0 + cpd00668_c0 <-- 2.0 cpd00020_c0 + cpd00067_c0	CO2_c0 + ALCTT_c0 <-- 2.0 Pyruvate_c0 + H_plus__c0	KEGG
rxn30402_c0	SO_4349	cpd00005_c0 + cpd00067_c0 + cpd19047_c0 --> cpd00006_c0 + cpd19030_c0	NADPH_c0 + H_plus__c0 + (S)-2-Acetolactate_c0 --> NADP_c0 + (R)-2,3-Dihydroxy-3-methylbutanoate	KEGG
rxn15467_c0	SO_2487	cpd19030_c0 --> cpd00001_c0 + cpd00123_c0	(R)-2,3-Dihydroxy-3-methylbutanoate --> H2O_c0 + 3_Methyl_2_oxobutanoate_c0	KEGG
rxn13761_c0	SO_1341	cpd00041_c0 + cpd17027_c0 --> cpd03470_c0 + cpd17026_c0	L_Aspartate_c0 + methylmenaquinone_7 --> Iminoaspartate_c0 + methymenaquinol_7	iMR1_799
rxn13760_c0	SO_1341	cpd00041_c0 + cpd11606_c0 --> cpd03470_c0 + cpd11451_c0	L_Aspartate_c0 + Menaquinone_7 --> Iminoaspartate_c0 + mql7	iMR1_799
rxn13694_c0	SO_1172 and SO_0011 and ( SO_2245 or SO_1644 ) and SO_4028 and SO_2612 and SO_2705 and SO_0009 and SO_3014 and SO_3015 and SO_2013 and SO_2411 and ( SO_2877 or SO_0008 ) and SO_3897 and SO_3899 and SO_2898 and SO_1286 and SO_2896 and SO_0467 and SO_4122 and SO_3082	100.0 cpd00001_c0 + 100.0 cpd00002_c0 + 27.0 cpd00115_c0 + 23.0 cpd00241_c0 + 23.0 cpd00356_c0 + 27.0 cpd00357_c0 --> 100.0 cpd00008_c0 + 100.0 cpd00009_c0 + 100.0 cpd00012_c0 + 200.0 cpd00067_c0 + cpd17006_c0	100.0 H2O_c0 + 100.0 ATP_c0 + 27.0 dATP_c0 + 23.0 dGTP_c0 + 23.0 dCTP_c0 + 27.0 TTP_c0 --> 100.0 ADP_c0 + 100.0 Phosphate_c0 + 100.0 PPi_c0 + 200.0 H_plus__c0 + DNA, Shewanella oneidensis MR-1_c0	iMR1_799
rxn13743_c0	SO_1359 and SO_1348 and SO_1284 and SO_1296 and SO_0225 and SO_0006 and SO_1203 and SO_3073 and SO_0224 and SO_0256	100.0 cpd00001_c0 + 127.0 cpd00002_c0 + 23.0 cpd00038_c0 + 23.0 cpd00052_c0 + 27.0 cpd00062_c0 --> 100.0 cpd00008_c0 + 100.0 cpd00009_c0 + 100.0 cpd00012_c0 + 200.0 cpd00067_c0 + cpd17035_c0	100.0 H2O_c0 + 127.0 ATP_c0 + 23.0 GTP_c0 + 23.0 CTP_c0 + 27.0 UTP_c0 --> 100.0 ADP_c0 + 100.0 Phosphate_c0 + 100.0 PPi_c0 + 200.0 H_plus__c0 + RNA, Shewanella oneidensis MR-1_c0	iMR1_799
rxn13742_c0	SO_0228 and SO_2328 and SO_1630 and SO_0231 and SO_0236 and SO_0238 and SO_0243 and SO_0252 and SO_2112 and SO_2302 and SO_2780 and SO_3652 and SO_4120 and SO_4246 and SO_0230 and SO_0235 and SO_0245 and SO_0248 and SO_0255 and SO_1357 and SO_1632 and SO_3130 and SO_1786 and SO_3154 and SO_3834	19974.0 cpd00001_c0 + 10002.0 cpd00002_c0 + 612.0 cpd00023_c0 + 934.0 cpd00033_c0 + 1083.0 cpd00035_c0 + 19944.0 cpd00038_c0 + 505.0 cpd00039_c0 + 660.0 cpd00041_c0 + 524.0 cpd00053_c0 + 598.0 cpd00054_c0 + 257.0 cpd00060_c0 + 125.0 cpd00065_c0 + 330.0 cpd00066_c0 + 253.0 cpd00069_c0 + 107.0 cpd00084_c0 + 777.0 cpd00107_c0 + 177.0 cpd00119_c0 + 436.0 cpd00129_c0 + 507.0 cpd00132_c0 + 596.0 cpd001…	19974.0 H2O_c0 + 10002.0 ATP_c0 + 612.0 L_Glutamate_c0 + 934.0 Glycine_c0 + 1083.0 L_Alanine_c0 + 19944.0 GTP_c0 + 505.0 L_Lysine_c0 + 660.0 L_Aspartate_c0 + 524.0 L_Glutamine_c0 + 598.0 L_Serine_c0 + 257.0 L_Methionine_c0 + 125.0 L_Tryptophan_c0 + 330.0 L_Phenylalanine_c0 + 253.0 L_Tyrosine_c0 + 107.0 L_Cysteine_c0 + 777.0 L_Leucine_c0 + 177.0 L_Histidine_c0 + 436.0 L_Proline_c0 + 507.0 L_Aspara…	iMR1_799
rxn10110_c0	SO_0590	cpd00067_c0 + cpd15657_c0 --> cpd00011_c0 + cpd15653_c0	H_plus__c0 + phosphatidylserine (Ecoli) --> CO2_c0 + Phosphatidylethanolamine (Ecoli)	iMR1_799
rxn10111_c0	SO_3575 or SO_2390	cpd00054_c0 + cpd11427_c0 <=> cpd00046_c0 + cpd00067_c0 + cpd15657_c0	L_Serine_c0 + CDP-diacylglycerol_c0 <=> CMP_c0 + H_plus__c0 + phosphatidylserine (Ecoli)	iMR1_799
rxn10107_c0	SO_3463 or SO_4335	cpd00001_c0 + cpd11454_c0 --> cpd00009_c0 + cpd15655_c0	H2O_c0 + Phosphatidylglycerophosphate_c0 --> Phosphate_c0 + Phospatidylglycerol (Ecoli)_c0	iMR1_799
rxn00898_c0	SO_4345	cpd02498_c0 --> cpd00001_c0 + cpd00123_c0	2_3_Dihydroxy_isovalerate_c0 --> H2O_c0 + 3_Methyl_2_oxobutanoate_c0	iMR1_799
rxn06139_c0	SO_2203	cpd00002_c0 + cpd11423_c0 --> cpd00008_c0 + cpd00067_c0 + cpd11422_c0	ATP_c0 + 1,2-Diacyl-sn-glycerol_c0 --> ADP_c0 + H_plus__c0 + 1,2_diacyl_sn_glycerol 3_phosphate_c0	iMR1_799
rxn06140_c0	SO_0567	cpd00010_c0 + cpd11422_c0 <-- cpd00517_c0 + cpd11611_c0	CoA_c0 + 1,2_diacyl_sn_glycerol 3_phosphate_c0 <-- 1_Acyl_sn_glycerol_3_phosphate_c0 + Acyl_CoA_c0	iMR1_799
rxn06881_c0	SO_1493	5.0 cpd00027_c0 + cpd11735_c0 <-- 5.0 cpd00179_c0	5.0 D_Glucose_c0 + Amylose_c0 <-- 5.0 Maltose_c0	iMR1_799
rxn09399_c0	SO_1494 or SO_1499 or SO_1496	cpd11735_c0 <=> cpd00155_c0	Amylose_c0 <=> Glycogen_c0	KEGG
rxn00979_c0	SO_4480	cpd00001_c0 + cpd00003_c0 + cpd00229_c0 --> cpd00004_c0 + 2.0 cpd00067_c0 + cpd00139_c0	H2O_c0 + NAD_c0 + Glycolaldehyde_c0 --> NADH_c0 + 2.0 H_plus__c0 + Glycolate_c0	iMR1_799
rxn05901_c0	SO_4602	cpd00080_c0 + cpd11611_c0 --> cpd00010_c0 + cpd00517_c0	Glycerol_3_phosphate_c0 + Acyl_CoA_c0 --> CoA_c0 + 1_Acyl_sn_glycerol_3_phosphate_c0	KEGG
rxn06043_c0	SO_1634	cpd00052_c0 + cpd11422_c0 --> cpd00012_c0 + cpd11427_c0	CTP_c0 + 1,2_diacyl_sn_glycerol 3_phosphate_c0 --> PPi_c0 + CDP-diacylglycerol_c0	KEGG
rxn06044_c0	SO_2390	cpd00054_c0 + cpd11427_c0 <=> cpd00046_c0 + cpd00067_c0 + cpd11455_c0	L_Serine_c0 + CDP-diacylglycerol_c0 <=> CMP_c0 + H_plus__c0 + ps_BS_c0	KEGG
rxn06090_c0	SO_0590	cpd00067_c0 + cpd11455_c0 --> cpd00011_c0 + cpd11456_c0	H_plus__c0 + ps_BS_c0 --> CO2_c0 + Phosphatidylethanolamine	KEGG
rxn06045_c0	SO_1862	cpd00080_c0 + cpd11427_c0 <=> cpd00046_c0 + cpd00067_c0 + cpd11454_c0	Glycerol_3_phosphate_c0 + CDP-diacylglycerol_c0 <=> CMP_c0 + H_plus__c0 + Phosphatidylglycerophosphate_c0	KEGG
rxn06080_c0	SO_3463	cpd00001_c0 + cpd11454_c0 --> cpd00009_c0 + cpd11652_c0	H2O_c0 + Phosphatidylglycerophosphate_c0 --> Phosphate_c0 + Phosphatidylglycerol	KEGG
rxn03250_c0	SO_0021	cpd03122_c0 <=> cpd00001_c0 + cpd03125_c0	S_Hydroxyhexanoyl_CoA_c0 <=> H2O_c0 + 2E_Hexenoyl_CoA_c0	KEGG
rxn10098_c0	( SO_1856 and SO_2774 and SO_2776 and SO_1800 ) or ( SO_3072 and SO_2776 and SO_1800 and SO_1640 ) or ( SO_2774 and SO_2776 and SO_1800 and SO_1640 ) or ( SO_1856 and SO_3072 and SO_2776 and SO_1800 )	10.0 cpd00005_c0 + 10.0 cpd00067_c0 + cpd11488_c0 + 4.0 cpd11492_c0 --> 5.0 cpd00001_c0 + 10.0 cpd00006_c0 + 4.0 cpd00011_c0 + cpd11468_c0 + 4.0 cpd11493_c0	10.0 NADPH_c0 + 10.0 H_plus__c0 + Acetoacetyl_ACP_c0 + 4.0 Malonyl_acyl_carrierprotein__c0 --> 5.0 H2O_c0 + 10.0 NADP_c0 + 4.0 CO2_c0 + Dodecanoyl_ACP_c0 + 4.0 ACP_c0	KEGG
rxn13695_c0	SO_3746	cpd11468_c0 + cpd17023_c0 <=> cpd11493_c0 + cpd17024_c0	Dodecanoyl_ACP_c0 + Kdo8N-lipid IV(A)_c0 <=> ACP_c0 + kdo8nlipid4L_c0	KEGG
rxn13696_c0	SO_2088	cpd11466_c0 + cpd17024_c0 <=> cpd11493_c0 + cpd17022_c0	Myristoyl_ACP_c0 + kdo8nlipid4L_c0 <=> ACP_c0 + kdo8nlipa_c0	KEGG
rxn13721_c0	SO_4677	cpd00002_c0 + 3.0 cpd00043_c0 + cpd00175_c0 + cpd03830_c0 + cpd17022_c0 <=> 2.0 cpd00008_c0 + 3.0 cpd00014_c0 + 2.0 cpd00067_c0 + cpd00091_c0 + cpd17025_c0	ATP_c0 + 3.0 UDP_galactose_c0 + UDP_N_acetyl_D_galactosamine_c0 + ADP_D_glycero_D_manno_heptose_c0 + kdo8nlipa_c0 <=> 2.0 ADP_c0 + 3.0 UDP_c0 + 2.0 H_plus__c0 + UMP_c0 + lps (S. oneidensis MR-1)_c0	KEGG
rxn13725_c0	SO_4676	cpd00009_c0 + cpd03002_c0 + cpd17004_c0 --> cpd00001_c0 + cpd00046_c0 + cpd00067_c0 + cpd17023_c0	Phosphate_c0 + Lipid_A_disaccharide_c0 + CMP-8-amino-3,8-dideoxy-D-manno-oct-2-ulosonic acid_c0 --> H2O_c0 + CMP_c0 + H_plus__c0 + Kdo8N-lipid IV(A)_c0	KEGG
rxn01974_c0	SO_4308	cpd00504_c0 <=> cpd00516_c0	LL_2_6_Diaminopimelate_c0 <=> meso_2_6_Diaminopimelate_c0	KEGG
rxn01644_c0	SO_1879	cpd00020_c0 + cpd00346_c0 --> 2.0 cpd00001_c0 + cpd00067_c0 + cpd02120_c0	Pyruvate_c0 + L_Aspartate4_semialdehyde_c0 --> 2.0 H2O_c0 + H_plus__c0 + Dihydrodipicolinate_c0	KEGG
rxn02928_c0	SO_1140	cpd00003_c0 + cpd02465_c0 <=> cpd00004_c0 + cpd00067_c0 + cpd02120_c0	NAD_c0 + tetrahydrodipicolinate_c0 <=> NADH_c0 + H_plus__c0 + Dihydrodipicolinate_c0	KEGG
rxn03437_c0	SO_4345	cpd02535_c0 --> cpd00001_c0 + cpd00508_c0	2_3_Dihydroxy_3_methylvalerate_c0 --> H2O_c0 + 3MOP_c0	KEGG
rxn01256_c0	SO_1362	cpd00216_c0 --> cpd00219_c0	Chorismate_c0 --> Prephenate_c0	KEGG
rxn01669_c0	SO_0272	cpd00001_c0 + cpd00355_c0 --> cpd00013_c0 + cpd00873_c0	H2O_c0 + Nicotinamide_ribonucleotide_c0 --> NH3_c0 + Nicotinate_ribonucleotide_c0	KEGG
rxn12188_c0	SO_0431	cpd00001_c0 + cpd00802_c0 --> cpd00009_c0 + cpd00082_c0	H2O_c0 + D_fructose_1_phosphate_c0 --> Phosphate_c0 + D_Fructose_c0	KEGG
rxn02058_c0	SO_0431	cpd00001_c0 + cpd00804_c0 --> cpd00009_c0 + cpd00588_c0	H2O_c0 + Sorbitol_6_phosphate_c0 --> Phosphate_c0 + Sorbitol_c0	KEGG
rxn11571_c0	SO_0956	3.0 cpd00001_c0 + 3.0 cpd00006_c0 + cpd01078_c0 <=> 3.0 cpd00005_c0 + 4.0 cpd00067_c0 + cpd03387_c0	3.0 H2O_c0 + 3.0 NADP_c0 + Selenide_c0 <=> 3.0 NADPH_c0 + 4.0 H_plus__c0 + Selenite_c0	KEGG
rxn05155_c0	SO_1042	cpd00001_c0 + cpd00002_c0 + cpd00053_e0 --> cpd00008_c0 + cpd00009_c0 + cpd00053_c0 + cpd00067_c0	H2O_c0 + ATP_c0 + L_Glutamine_e0 --> ADP_c0 + Phosphate_c0 + L_Glutamine_c0 + H_plus__c0	KEGG
rxn01702_c0	SO_1124 or SO_0801	cpd00001_c0 + cpd01691_c0 --> cpd00067_c0 + cpd00214_c0 + cpd00365_c0	H2O_c0 + Retinol_palmitate_c0 --> H_plus__c0 + Palmitate_c0 + Retinol_c0	KEGG
rxn00205_c0	SO_3349 or SO_1563	cpd00025_c0 + 2.0 cpd00042_c0 --> 2.0 cpd00001_c0 + cpd00111_c0	H2O2_c0 + 2.0 GSH_c0 --> 2.0 H2O_c0 + Oxidized_glutathione_c0	KEGG
rxn02276_c0	SO_1671	cpd00763_c0 <=> cpd00780_c0	4_Maleylacetoacetate_c0 <=> Fumarylacetoacetate_c0	KEGG
rxn00993_c0	SO_1670	cpd00067_c0 + cpd00106_c0 + cpd00142_c0 <-- cpd00001_c0 + cpd00780_c0	H_plus__c0 + Fumarate_c0 + Acetoacetate_c0 <-- H2O_c0 + Fumarylacetoacetate_c0	KEGG
rxn00453_c0	SO_1095	cpd00324_c0 + cpd00790_c0 --> cpd00029_c0 + cpd00060_c0 + cpd00067_c0	MTTL_c0 + O_Acetyl_L_homoserine_c0 --> Acetate_c0 + L_Methionine_c0 + H_plus__c0	KEGG
rxn00456_c0	SO_1812	cpd00001_c0 + cpd00060_c0 --> cpd00013_c0 + cpd00094_c0 + cpd00324_c0	H2O_c0 + L_Methionine_c0 --> NH3_c0 + 2_Oxobutyrate_c0 + MTTL_c0	KEGG
rxn09948_c0	SO_4056 or SO_1812	cpd00324_c0 + cpd00822_c0 <=> cpd00036_c0 + cpd00060_c0 + cpd00067_c0	MTTL_c0 + O_Succinyl_L_homoserine_c0 <=> Succinate_c0 + L_Methionine_c0 + H_plus__c0	KEGG
rxn12780_c0	SO_4047	3.0 cpd00001_c0 + 3.0 cpd00006_c0 + cpd00324_c0 <=> 3.0 cpd00005_c0 + 4.0 cpd00067_c0 + cpd08023_c0	3.0 H2O_c0 + 3.0 NADP_c0 + MTTL_c0 <=> 3.0 NADPH_c0 + 4.0 H_plus__c0 + methanesulfonate_c0	KEGG
rxn14359_c0	SO_1812 or SO_1095 or SO_4056	cpd00060_c0 --> cpd00324_c0 + cpd17424_c0	L_Methionine_c0 --> MTTL_c0 + 2_Aminobut_2_enoate_c0	KEGG
rxn14167_c0	SO_1812	cpd00001_c0 + cpd17424_c0 --> cpd00013_c0 + cpd00094_c0	H2O_c0 + 2_Aminobut_2_enoate_c0 --> NH3_c0 + 2_Oxobutyrate_c0	KEGG
rxn14246_c0	SO_1812	cpd00135_c0 --> cpd00067_c0 + cpd00239_c0 + cpd17424_c0	Homocysteine_c0 --> H_plus__c0 + H2S_c0 + 2_Aminobut_2_enoate_c0	KEGG
rxn00943_c0	SO_2928	cpd00001_c0 + cpd00134_c0 --> cpd00010_c0 + cpd00067_c0 + cpd00214_c0	H2O_c0 + Palmitoyl_CoA_c0 --> CoA_c0 + H_plus__c0 + Palmitate_c0	KEGG
rxn08444_c0	SO_2928	cpd00001_c0 + cpd00327_c0 --> cpd00010_c0 + cpd00067_c0 + cpd01080_c0	H2O_c0 + strcoa_c0 --> CoA_c0 + H_plus__c0 + ocdca_c0	KEGG
rxn08440_c0	SO_2928	cpd00001_c0 + cpd01260_c0 --> cpd00010_c0 + cpd00067_c0 + cpd01741_c0	H2O_c0 + Lauroyl_CoA_c0 --> CoA_c0 + H_plus__c0 + ddca_c0	KEGG
rxn08441_c0	SO_2928	cpd00001_c0 + cpd01695_c0 --> cpd00010_c0 + cpd00067_c0 + cpd03847_c0	H2O_c0 + Myristoyl_CoA_c0 --> CoA_c0 + H_plus__c0 + Myristic_acid_c0	KEGG
rxn08439_c0	SO_2928	cpd00001_c0 + cpd03128_c0 --> cpd00010_c0 + cpd00067_c0 + cpd01107_c0	H2O_c0 + Decanoyl_CoA_c0 --> CoA_c0 + H_plus__c0 + Decanoate_c0	KEGG
rxn09888_c0	SO_3006	cpd00017_c0 + cpd00307_c0 --> cpd00019_c0 + cpd00067_c0 + cpd01587_c0	S_Adenosyl_L_methionine_c0 + Cytosine_c0 --> S_Adenosyl_homocysteine_c0 + H_plus__c0 + 5_Methylcytosine_c0	KEGG
rxn00924_c0	SO_2928	cpd00029_c0 + cpd00067_c0 + cpd00127_c0 <-- cpd00001_c0 + cpd00430_c0	Acetate_c0 + H_plus__c0 + Phenol_c0 <-- H2O_c0 + PACT_c0	KEGG
rxn01453_c0	SO_3263	cpd00006_c0 + cpd02234_c0 <-- cpd00005_c0 + cpd00067_c0 + cpd00279_c0	NADP_c0 + R_3_Hydroxybutanoyl_CoA_c0 <-- NADPH_c0 + H_plus__c0 + Acetoacetyl_CoA_c0	KEGG
rxn03861_c0	SO_3263	cpd00006_c0 + cpd03043_c0 <-- cpd00005_c0 + cpd00067_c0 + cpd00279_c0	NADP_c0 + 3_Hydroxybutanoyl_CoA_c0 <-- NADPH_c0 + H_plus__c0 + Acetoacetyl_CoA_c0	KEGG
rxn00076_c0	SO_3442	cpd00001_c0 + cpd00003_c0 --> cpd00018_c0 + 2.0 cpd00067_c0 + cpd00355_c0	H2O_c0 + NAD_c0 --> AMP_c0 + 2.0 H_plus__c0 + Nicotinamide_ribonucleotide_c0	KEGG
rxn00121_c0	SO_3442	cpd00001_c0 + cpd00015_c0 --> cpd00018_c0 + cpd00050_c0 + 2.0 cpd00067_c0	H2O_c0 + FAD_c0 --> AMP_c0 + FMN_c0 + 2.0 H_plus__c0	KEGG
rxn00359_c0	SO_3442	cpd00001_c0 + cpd00044_c0 --> cpd00045_c0 + cpd00048_c0 + 2.0 cpd00067_c0	H2O_c0 + 3_phosphoadenylylsulfate_c0 --> Adenosine_3_5_bisphosphate_c0 + Sulfate_c0 + 2.0 H_plus__c0	KEGG
rxn02154_c0	SO_3442	cpd00001_c0 + cpd00638_c0 --> cpd00018_c0 + 2.0 cpd00067_c0 + cpd00873_c0	H2O_c0 + Deamido_NAD_c0 --> AMP_c0 + 2.0 H_plus__c0 + Nicotinate_ribonucleotide_c0	KEGG
rxn02176_c0	SO_3442	cpd00001_c0 + cpd00655_c0 --> cpd00018_c0 + 2.0 cpd00067_c0 + cpd00834_c0	H2O_c0 + Dephospho_CoA_c0 --> AMP_c0 + 2.0 H_plus__c0 + Phosphopantetheine_c0	KEGG
rxn11808_c0	( SO_0012 and SO_0746 ) or SO_4697	cpd00042_c0 + cpd04806_c0 <-- cpd00001_c0 + cpd08400_c0	GSH_c0 + Aldophosphamide_c0 <-- H2O_c0 + 4-Glutathionyl_cyclophosphamide	KEGG
rxn05105_c0	SO_0084	cpd11295_c0 <=> cpd11296_c0	2,3-diketo5-methylthio-1-phosphopentane <=> 2-Hydroxy-3-keto-5-methylthiopentenyl-1-phosphate	KEGG
rxn08890_c0	SO_0280 or SO_4225 or SO_1168 or SO_1164	cpd00001_c0 + cpd15514_c0 <-- cpd00117_c0 + cpd15506_c0	H2O_c0 + two disacharide linked murein units, pentapeptide crosslinked tetrapeptide (A2pm->D-ala) (middle of chain) <-- D_Alanine_c0 + two disacharide linked murein units, tetrapeptide corsslinked tetrapeptide (A2pm->D-ala) (middle of chain)	KEGG
rxn08891_c0	SO_0280 or SO_4225 or SO_1168 or SO_1164	cpd00001_c0 + cpd15515_c0 <-- cpd00117_c0 + cpd15508_c0	H2O_c0 + three disacharide linked murein units (pentapeptide crosslinked tetrapeptide (A2pm->D-ala) tetrapeptide corsslinked tetrapeptide (A2pm->D-ala)) (middle of chain) <-- D_Alanine_c0 + three disacharide linked murein units (tetrapeptide crosslinked tetrapeptide (A2pm->D-ala) & tetrapeptide corsslinked tetrapeptide (A2pm->D-ala)) (middle of chain)	KEGG
rxn00418_c0	SO_0330	cpd00002_c0 + cpd00054_c0 --> cpd00012_c0 + cpd03452_c0	ATP_c0 + L_Serine_c0 --> PPi_c0 + (L-Seryl)adenylate	KEGG
rxn01555_c0	SO_0895	cpd00007_c0 + cpd00067_c0 + cpd00313_c0 <=> cpd00204_c0 + cpd02754_c0	O2_c0 + H_plus__c0 + Quercetin <=> CO + 2-Protocatechoylphloroglucinolcarboxylate	KEGG
rxn07909_c0	SO_1006	cpd00001_c0 + cpd15180_c0 <=> 2.0 cpd00067_c0 + cpd00552_c0 + cpd01498_c0	H2O_c0 + 4-Fluoromuconolactone <=> 2.0 H_plus__c0 + F- + Maleylacetate	KEGG
rxn09016_c0	SO_2485	cpd00001_c0 + cpd00038_c0 --> cpd00067_c0 + cpd00311_c0 + cpd00421_c0	H2O_c0 + GTP_c0 --> H_plus__c0 + Guanosine_c0 + Triphosphate_c0	KEGG
rxn01352_c0	SO_2485	cpd00001_c0 + cpd00241_c0 --> cpd00067_c0 + cpd00277_c0 + cpd00421_c0	H2O_c0 + dGTP_c0 --> H_plus__c0 + Deoxyguanosine_c0 + Triphosphate_c0	KEGG
rxn02417_c0	SO_2524	cpd00001_c0 + cpd00885_c0 --> cpd00009_c0 + cpd02780_c0	H2O_c0 + Phytate_c0 --> Phosphate_c0 + Inositol 1,2,4,5,6-pentakisphosphate	KEGG
rxn08206_c0	SO_3379	2.0 cpd00017_c0 + cpd15532_c0 --> 2.0 cpd00019_c0 + 3.0 cpd00067_c0 + cpd15433_c0	2.0 S_Adenosyl_L_methionine_c0 + phosphatidylethanolamine_dihexadec_9enoyl_c0 --> 2.0 S_Adenosyl_homocysteine_c0 + 3.0 H_plus__c0 + cyclopropane phosphatidylethanolamine dihexadec-9,10-cyclo-anoyl	KEGG
rxn08208_c0	SO_3379	2.0 cpd00017_c0 + cpd15534_c0 --> 2.0 cpd00019_c0 + 3.0 cpd00067_c0 + cpd15434_c0	2.0 S_Adenosyl_L_methionine_c0 + phosphatidylethanolamine_dioctadec_11_enoyl_c0 --> 2.0 S_Adenosyl_homocysteine_c0 + 3.0 H_plus__c0 + cyclopropane phosphatidylethanolamine dioctadec-11,12-cyclo-anoyl	KEGG
rxn08209_c0	SO_3379	2.0 cpd00017_c0 + cpd15541_c0 --> 2.0 cpd00019_c0 + 2.0 cpd00067_c0 + cpd15436_c0	2.0 S_Adenosyl_L_methionine_c0 + Phosphatidylglycerol_dioctadec_11_enoyl_c0 --> 2.0 S_Adenosyl_homocysteine_c0 + 2.0 H_plus__c0 + cyclopropane phosphatidylglycerol dioctadec-11,12-cyclo-anoyl	KEGG
rxn01439_c0	SO_3507	cpd00002_c0 + cpd00276_c0 --> cpd00008_c0 + cpd00067_c0 + cpd00288_c0	ATP_c0 + GLUM --> ADP_c0 + H_plus__c0 + D_Glucosamine_phosphate_c0	KEGG
rxn04210_c0	SO_3913	cpd00007_c0 + cpd00024_c0 + cpd08661_c0 --> cpd00011_c0 + cpd00036_c0 + cpd08663_c0	O2_c0 + 2_Oxoglutarate_c0 + Gibberellin A9 --> CO2_c0 + Succinate_c0 + Gibberellin A51	KEGG
rxn04211_c0	SO_3913	cpd00007_c0 + cpd00024_c0 + cpd08662_c0 --> cpd00011_c0 + cpd00036_c0 + cpd08666_c0	O2_c0 + 2_Oxoglutarate_c0 + Gibberellin A4 --> CO2_c0 + Succinate_c0 + Gibberellin A34	KEGG
rxn01539_c0	SO_0591	cpd00009_c0 + cpd00067_c0 + cpd00305_c0 <-- cpd00001_c0 + cpd00793_c0	Phosphate_c0 + H_plus__c0 + Thiamin_c0 <-- H2O_c0 + Thiamine_phosphate_c0	KEGG
rxn02199_c0	SO_4299	cpd00022_c0 + cpd00680_c0 <=> cpd00010_c0 + cpd02267_c0	Acetyl_CoA_c0 + Chloramphenicol <=> CoA_c0 + Chloramphenicol 3-acetate	KEGG
rxn00106_c0	SO_3769	cpd00001_c0 + cpd00421_c0 --> cpd00009_c0 + cpd00012_c0 + cpd00067_c0	H2O_c0 + Triphosphate_c0 --> Phosphate_c0 + PPi_c0 + H_plus__c0	KEGG
rxn02875_c0	SO_0421	cpd00001_c0 + cpd01923_c0 <=> cpd00035_c0 + cpd03485_c0	H2O_c0 + N-Acetylmuramoyl-Ala <=> L_Alanine_c0 + N-Acetyl-D-muramoate	Uniport
rxn14146_c0	SO_0437 or SO_3821	cpd00001_c0 + cpd15167_c0 <=> cpd00067_c0 + cpd18057_c0	H2O_c0 + cdiGMP <=> H_plus__c0 + 5'-Phosphoguanylyl(3'->5')guanosine	Uniport
rxn14250_c0	SO_0471	cpd00007_c0 + cpd00067_c0 + cpd01270_c0 + cpd18071_c0 --> cpd00001_c0 + cpd00050_c0 + cpd00071_c0 + cpd00075_c0	O2_c0 + H_plus__c0 + FMNH2 + Ethylnitronate --> H2O_c0 + FMN_c0 + Acetaldehyde_c0 + Nitrite_c0	Uniport
rxn02699_c0	SO_1098 or SO_3913	cpd00007_c0 + cpd00024_c0 + cpd01390_c0 --> cpd00011_c0 + cpd00036_c0 + cpd03636_c0	O2_c0 + 2_Oxoglutarate_c0 + Gibberellin 20 --> CO2_c0 + Succinate_c0 + Gibberellin A29	Uniport
rxn04959_c0	SO_1213	cpd00013_c0 + cpd00165_c0 <-- cpd00001_c0 + cpd00067_c0 + cpd03177_c0	NH3_c0 + Hydroxylamine_c0 <-- H2O_c0 + H_plus__c0 + Hydrazine	Uniport
rxn05123_c0	SO_1268	cpd00002_c0 + cpd00023_c0 + cpd00118_c0 --> cpd00008_c0 + cpd00009_c0 + cpd00067_c0 + cpd11340_c0	ATP_c0 + L_Glutamate_c0 + Putrescine_c0 --> ADP_c0 + Phosphate_c0 + H_plus__c0 + gamma-L-Glutamylputrescine	Uniport
rxn00398_c0	SO_1274	cpd00001_c0 + cpd00007_c0 + cpd00051_c0 --> cpd00013_c0 + cpd00025_c0 + cpd03528_c0	H2O_c0 + O2_c0 + L_Arginine_c0 --> NH3_c0 + H2O2_c0 + 2-Oxoarginine	Uniport
rxn07593_c0	SO_4085	2.0 cpd00005_c0 + cpd00007_c0 + 3.0 cpd00067_c0 + cpd02568_c0 --> cpd00001_c0 + 2.0 cpd00006_c0 + cpd00150_c0 + cpd14964_c0	2.0 NADPH_c0 + O2_c0 + 3.0 H_plus__c0 + Bromoxynil --> H2O_c0 + 2.0 NADP_c0 + HCN_c0 + 2,6-Dibromohydroquinone	Uniport
rxn01632_c0	SO_4616	cpd00001_c0 + cpd01979_c0 --> cpd00029_c0 + cpd00339_c0	H2O_c0 + 5-Acetamidopentanoate --> Acetate_c0 + 5-Aminopentanoate	Uniport
rxn04791_c0	SO_0883 and SO_0081	cpd00042_c0 + cpd00055_c0 <=> cpd09879_c0	GSH_c0 + Formaldehyde_c0 <=> S_Hydroxymethylglutathione_c0	Uniport
rxn05128_c0	SO_1267	cpd00001_c0 + cpd11408_c0 <=> cpd00023_c0 + cpd00281_c0	H2O_c0 + gamma_Glutamyl_GABA_c0 <=> L_Glutamate_c0 + GABA_c0	Uniport
rxn00131_c0	SO_1550	cpd00001_c0 + cpd00018_c0 --> cpd00101_c0 + cpd00128_c0	H2O_c0 + AMP_c0 --> ribose_5_phosphate_c0 + Adenine_c0	Uniport
rxn09341_c0	SO_2001	cpd00001_c0 + cpd00037_c0 --> 2.0 cpd00067_c0 + cpd00091_c0 + cpd02611_c0	H2O_c0 + UDP_N_acetylglucosamine_c0 --> 2.0 H_plus__c0 + UMP_c0 + N_Acetyl_D_glucosamine1_phosphate_c0	Uniport
rxn09348_c0	SO_2001	cpd00001_c0 + cpd00043_c0 --> 2.0 cpd00067_c0 + cpd00091_c0 + cpd00348_c0	H2O_c0 + UDP_galactose_c0 --> 2.0 H_plus__c0 + UMP_c0 + D_Galactose_1_phosphate_c0	Uniport
rxn00892_c0	SO_3507	cpd00002_c0 + cpd00122_c0 --> cpd00008_c0 + cpd00067_c0 + cpd00293_c0	ATP_c0 + N_Acetyl_D_glucosamine_c0 --> ADP_c0 + H_plus__c0 + N_Acetyl_D_glucosamine_6_phosphate_c0	Uniport
rxn00478_c0	SO_4414	cpd00007_c0 + cpd00065_c0 --> cpd01749_c0	O2_c0 + L_Tryptophan_c0 --> N_Formylkynurenine_c0	Uniport
rxn01437_c0	0	cpd00001_c0 + cpd01749_c0 <=> cpd00047_c0 + cpd00067_c0 + cpd00275_c0	H2O_c0 + N_Formylkynurenine_c0 <=> Formate_c0 + H_plus__c0 + L_Kynurenine_c0	Uniport
rxn00728_c0	0	cpd00001_c0 + cpd00275_c0 --> cpd00035_c0 + cpd00067_c0 + cpd00093_c0	H2O_c0 + L_Kynurenine_c0 --> L_Alanine_c0 + H_plus__c0 + Anthranilate_c0	Uniport
rxn01111_c0	SO_0878	cpd00002_c0 + cpd00171_c0 --> cpd00008_c0 + cpd00067_c0 + cpd00871_c0	ATP_c0 + D_Ribulose5_phosphate_c0 --> ADP_c0 + H_plus__c0 + D-Ribulose_1_5-bisphosphate_c0	DeepEC
rxn00949_c0	SO_1812	cpd00001_c0 + cpd00135_c0 --> cpd00013_c0 + cpd00067_c0 + cpd00094_c0 + cpd00239_c0	H2O_c0 + Homocysteine_c0 --> NH3_c0 + H_plus__c0 + 2_Oxobutyrate_c0 + H2S_c0	DeepEC
rxn00965_c0	SO_2752	cpd00001_c0 + cpd01892_c0 --> cpd00010_c0 + cpd00067_c0 + cpd00136_c0	H2O_c0 + 4_Hydroxybenzoyl_CoA_c0 --> CoA_c0 + H_plus__c0 + 4_Hydroxybenzoate_c0	DeepEC
rxn09115_c0	SO_0263	cpd00001_c0 + cpd00002_c0 + cpd00028_c0 --> cpd00008_c0 + cpd00009_c0 + cpd00028_p0 + cpd00067_c0	H2O_c0 + ATP_c0 + Heme_c0 --> ADP_c0 + Phosphate_c0 + Heme_p0 + H_plus__c0	DeepEC
rxn00362_c0	SO_A0158	cpd00001_c0 + cpd00046_c0 <=> cpd00101_c0 + cpd00307_c0	H2O_c0 + CMP_c0 <=> ribose_5_phosphate_c0 + Cytosine_c0	DeepEC
rxn08766_c0	SO_2853	cpd00022_c0 + cpd11492_c0 --> cpd00010_c0 + cpd00011_c0 + cpd11488_c0	Acetyl_CoA_c0 + Malonyl_acyl_carrierprotein__c0 --> CoA_c0 + CO2_c0 + Acetoacetyl_ACP_c0	iMR1_799
rxn00088_c0	SO_3435	cpd00001_c0 + cpd00006_c0 --> cpd00003_c0 + cpd00009_c0	H2O_c0 + NADP_c0 --> NAD_c0 + Phosphate_c0	iMR1_799
rxn00149_c0	SO_1275 or SO_4480 or SO_3496	cpd00001_c0 + cpd00003_c0 + cpd00428_c0 --> cpd00004_c0 + cpd00020_c0 + 2.0 cpd00067_c0	H2O_c0 + NAD_c0 + 2_Oxopropanal_c0 --> NADH_c0 + Pyruvate_c0 + 2.0 H_plus__c0	iMR1_799
rxn00162_c0	SO_3855 or SO_4118	cpd00032_c0 + cpd00067_c0 --> cpd00011_c0 + cpd00020_c0	Oxaloacetate_c0 + H_plus__c0 --> CO2_c0 + Pyruvate_c0	iMR1_799
rxn00176_c0	SO_2743 or SO_1900	cpd00010_c0 + cpd03566_c0 --> cpd00018_c0 + cpd00022_c0 + cpd00067_c0	CoA_c0 + Acetyl_adenylate --> AMP_c0 + Acetyl_CoA_c0 + H_plus__c0	iMR1_799
rxn00184_c0	SO_1325 and SO_1324	cpd00001_c0 + cpd00006_c0 + cpd00023_c0 <-- cpd00005_c0 + cpd00013_c0 + cpd00024_c0 + cpd00067_c0	H2O_c0 + NADP_c0 + L_Glutamate_c0 <-- NADPH_c0 + NH3_c0 + 2_Oxoglutarate_c0 + H_plus__c0	iMR1_799
rxn00190_c0	SO_2021	cpd00001_c0 + cpd00002_c0 + cpd00053_c0 + cpd00638_c0 --> cpd00003_c0 + cpd00012_c0 + cpd00018_c0 + cpd00023_c0 + 2.0 cpd00067_c0	H2O_c0 + ATP_c0 + L_Glutamine_c0 + Deamido_NAD_c0 --> NAD_c0 + PPi_c0 + AMP_c0 + L_Glutamate_c0 + 2.0 H_plus__c0	iMR1_799
rxn00196_c0	SO_4480 or SO_3496 or SO_1275 or SO_1678	cpd00001_c0 + cpd00006_c0 + cpd00340_c0 <=> cpd00005_c0 + cpd00024_c0 + 2.0 cpd00067_c0	H2O_c0 + NADP_c0 + 2_5_Dioxopentanoate_c0 <=> NADPH_c0 + 2_Oxoglutarate_c0 + 2.0 H_plus__c0	iMR1_799
rxn00198_c0	SO_2629	cpd00006_c0 + cpd00260_c0 --> cpd00005_c0 + cpd00011_c0 + cpd00024_c0	NADP_c0 + Isocitrate_c0 --> NADPH_c0 + CO2_c0 + 2_Oxoglutarate_c0	iMR1_799
rxn00226_c0	SO_2743 or SO_1900	cpd00002_c0 + cpd00029_c0 --> cpd00012_c0 + cpd03566_c0	ATP_c0 + Acetate_c0 --> PPi_c0 + Acetyl_adenylate	iMR1_799
rxn00301_c0	SO_4250 or SO_4095 or SO_0410 or SO_3442 or SO_2840	cpd00001_c0 + cpd00038_c0 --> cpd00012_c0 + 2.0 cpd00067_c0 + cpd00126_c0	H2O_c0 + GTP_c0 --> PPi_c0 + 2.0 H_plus__c0 + GMP_c0	iMR1_799
rxn00340_c0	SO_2767 or SO_3175	cpd00002_c0 + cpd00013_c0 + cpd00041_c0 --> cpd00012_c0 + cpd00018_c0 + 2.0 cpd00067_c0 + cpd00132_c0	ATP_c0 + NH3_c0 + L_Aspartate_c0 --> PPi_c0 + AMP_c0 + 2.0 H_plus__c0 + L_Asparagine_c0	iMR1_799
rxn00360_c0	SO_1655	cpd00001_c0 + cpd00044_c0 --> cpd00009_c0 + cpd00193_c0	H2O_c0 + 3_phosphoadenylylsulfate_c0 --> Phosphate_c0 + APS_c0	iMR1_799
rxn00426_c0	SO_2248	cpd00054_c0 <=> cpd00001_c0 + cpd01495_c0	L_Serine_c0 <=> H2O_c0 + Dehydroalanine_c0	iMR1_799
rxn00463_c0	SO_4250 or SO_4095 or SO_3442 or SO_2840	cpd00001_c0 + cpd00062_c0 --> cpd00012_c0 + 2.0 cpd00067_c0 + cpd00091_c0	H2O_c0 + UTP_c0 --> PPi_c0 + 2.0 H_plus__c0 + UMP_c0	iMR1_799
rxn00490_c0	SO_1367	cpd00067_c0 + cpd00616_c0 --> cpd00001_c0 + cpd00011_c0 + cpd00066_c0	H_plus__c0 + Pretyrosine_c0 --> H2O_c0 + CO2_c0 + L_Phenylalanine_c0	iMR1_799
rxn00508_c0	SO_1275 or SO_3496	cpd00001_c0 + cpd00003_c0 + cpd00199_c0 --> cpd00004_c0 + cpd00036_c0 + 2.0 cpd00067_c0	H2O_c0 + NAD_c0 + 4_Oxobutanoate_c0 --> NADH_c0 + Succinate_c0 + 2.0 H_plus__c0	iMR1_799
rxn00512_c0	SO_3631	cpd00003_c0 + cpd00139_c0 --> cpd00004_c0 + cpd00040_c0 + cpd00067_c0	NAD_c0 + Glycolate_c0 --> NADH_c0 + Glyoxalate_c0 + H_plus__c0	iMR1_799
rxn00514_c0	SO_4250 or SO_4095	cpd00001_c0 + cpd00068_c0 --> cpd00012_c0 + 2.0 cpd00067_c0 + cpd00114_c0	H2O_c0 + ITP_c0 --> PPi_c0 + 2.0 H_plus__c0 + IMP_c0	iMR1_799
rxn00797_c0	SO_0811	cpd00001_c0 + cpd00249_c0 --> cpd00092_c0 + cpd00105_c0	H2O_c0 + Uridine_c0 --> Uracil_c0 + D_Ribose_c0	iMR1_799
rxn00853_c0	SO_0888	cpd00001_c0 + 2.0 cpd00067_c0 + cpd00341_c0 --> cpd00011_c0 + cpd00013_c0 + cpd00118_c0	H2O_c0 + 2.0 H_plus__c0 + N_Carbamoylputrescine_c0 --> CO2_c0 + NH3_c0 + Putrescine_c0	iMR1_799
rxn00869_c0	SO_2136	cpd00003_c0 + cpd00010_c0 + cpd01011_c0 <=> cpd00004_c0 + cpd00067_c0 + cpd00120_c0	NAD_c0 + CoA_c0 + Butanal_c0 <=> NADH_c0 + H_plus__c0 + Butyryl_CoA_c0	iMR1_799
rxn00875_c0	SO_1892 and SO_1891 and SO_1708	cpd00029_c0 + cpd00120_c0 <=> cpd00022_c0 + cpd00211_c0	Acetate_c0 + Butyryl_CoA_c0 <=> Acetyl_CoA_c0 + Butyrate_c0	iMR1_799
rxn00916_c0	SO_3292	cpd00002_c0 + cpd00013_c0 + cpd00497_c0 --> cpd00012_c0 + cpd00018_c0 + 3.0 cpd00067_c0 + cpd00126_c0	ATP_c0 + NH3_c0 + XMP_c0 --> PPi_c0 + AMP_c0 + 3.0 H_plus__c0 + GMP_c0	iMR1_799
rxn01242_c0	SO_2339 and SO_2340 and SO_0424	cpd00020_c0 + cpd00067_c0 + cpd00213_c0 --> cpd00011_c0 + cpd00836_c0	Pyruvate_c0 + H_plus__c0 + Lipoamide_c0 --> CO2_c0 + S_Acetyldihydrolipoamide_c0	iMR1_799
rxn01243_c0	SO_1930	cpd00024_c0 + cpd00067_c0 + cpd00213_c0 --> cpd00011_c0 + cpd00860_c0	2_Oxoglutarate_c0 + H_plus__c0 + Lipoamide_c0 --> CO2_c0 + S_Succinyldihydrolipoamide_c0	iMR1_799
rxn01244_c0	SO_2339 and SO_2340	cpd00067_c0 + cpd00123_c0 + cpd00213_c0 --> cpd00011_c0 + cpd02700_c0	H_plus__c0 + 3_Methyl_2_oxobutanoate_c0 + Lipoamide_c0 --> CO2_c0 + S_2_Methylpropionyl_dihydrolipoamide_c0	iMR1_799
rxn01329_c0	SO_1755	cpd00235_c0 <=> cpd00485_c0	D_mannose_6_phosphate_c0 <=> D_Mannose1_phosphate_c0	iMR1_799
rxn02296_c0	SO_2116	cpd00002_c0 + cpd00010_c0 + cpd01727_c0 --> cpd00012_c0 + cpd00018_c0 + cpd00067_c0 + cpd00782_c0	ATP_c0 + CoA_c0 + Pimelate --> PPi_c0 + AMP_c0 + H_plus__c0 + Pimeloyl_CoA_c0	iMR1_799
rxn02929_c0	SO_1140	cpd00001_c0 + cpd00006_c0 + cpd02465_c0 <-- cpd00005_c0 + cpd00067_c0 + cpd21488_c0	H2O_c0 + NADP_c0 + tetrahydrodipicolinate_c0 <-- NADPH_c0 + H_plus__c0 + (2S,4S)-4-Hydroxy-2,3,4,5-tetrahydrodipicolinate	iMR1_799
rxn02990_c0	SO_1122	cpd00006_c0 + cpd00009_c0 + cpd02345_c0 <-- cpd00005_c0 + cpd00067_c0 + cpd03413_c0	NADP_c0 + Phosphate_c0 + L_Glutamate1_semialdehyde_c0 <-- NADPH_c0 + H_plus__c0 + L_Glutamyl_1_phosphate_c0	iMR1_799
rxn05003_c0	SO_2413	cpd00017_c0 + cpd02064_c0 <=> cpd00019_c0 + cpd01351_c0	S_Adenosyl_L_methionine_c0 + 3-Demethylubiquinone-9 <=> S_Adenosyl_homocysteine_c0 + Ubiquinone-9	iMR1_799
rxn08196_c0	SO_0444 or SO_0520	cpd00067_p0 + cpd01012_c0 <=> cpd00067_c0 + cpd01012_p0	H_plus__p0 + Cd2_plus__c0 <=> H_plus__c0 + Cd2_plus__p0	iMR1_799
rxn08275_c0	SO_3492 or SO_4692 or SO_4598 or SO_0444 or SO_0520 or SO_4021 or SO_1882 or SO_2295	cpd00058_c0 + cpd00067_p0 <=> cpd00058_p0 + cpd00067_c0	Cu2_plus__c0 + H_plus__p0 <=> Cu2_plus__p0 + H_plus__c0	iMR1_799
rxn09333_c0	SO_4719 and SO_4720 and SO_4721	cpd00001_c0 + cpd00002_c0 + cpd15574_p0 --> cpd00008_c0 + cpd00009_c0 + cpd00067_c0 + cpd15574_c0	H2O_c0 + ATP_c0 + tungstate_p0 --> ADP_c0 + Phosphate_c0 + H_plus__c0 + tungstate_c0	iMR1_799
rxn08990_c0	SO_0520 or SO_2295 or SO_1178	2.0 cpd00067_p0 + cpd00244_c0 <=> 2.0 cpd00067_c0 + cpd00244_p0	2.0 H_plus__p0 + Ni2+_c0 <=> 2.0 H_plus__c0 + Ni2+_p0	iMR1_799
rxn09389_c0	SO_3492 or SO_4692 or SO_0444 or SO_0520 or SO_1882 or SO_4475	cpd00034_c0 + 2.0 cpd00067_p0 <=> cpd00034_p0 + 2.0 cpd00067_c0	Zn2_plus__c0 + 2.0 H_plus__p0 <=> Zn2_plus__p0 + 2.0 H_plus__c0	iMR1_799
rxn05824_c0	SO_1912	cpd00001_c0 + cpd11611_c0 --> cpd00010_c0 + cpd00049_c0 + cpd00067_c0	H2O_c0 + Acyl_CoA_c0 --> CoA_c0 + Carboxylic_acid_c0 + H_plus__c0	iMR1_799
rxn05496_c0	SO_3541 or SO_3063 or SO_0858 or SO_2143	cpd00035_p0 + cpd00067_p0 <-- cpd00035_c0 + cpd00067_c0	L_Alanine_p0 + H_plus__p0 <-- L_Alanine_c0 + H_plus__c0	iMR1_799
rxn05149_c0	SO_3863 and ( SO_4446 or SO_0885 or SO_1690 or SO_2525 or SO_3472 or SO_1853 or SO_3779 or SO_3865 or SO_4655 or SO_0742 or SO_3602 )	cpd00001_c0 + cpd00002_c0 + cpd00030_p0 --> cpd00008_c0 + cpd00009_c0 + cpd00030_c0 + cpd00067_c0	H2O_c0 + ATP_c0 + Mn2_plus__p0 --> ADP_c0 + Phosphate_c0 + Mn2_plus__c0 + H_plus__c0	iMR1_799
rxn05488_c0	SO_4692 or SO_1333 or SO_3588	cpd00029_p0 + cpd00067_p0 <=> cpd00029_c0 + cpd00067_c0	Acetate_p0 + H_plus__p0 <=> Acetate_c0 + H_plus__c0	KEGG
rxn05615_c0	SO_1087	cpd00060_c0 + cpd00067_p0 <-- cpd00060_p0 + cpd00067_c0	L_Methionine_c0 + H_plus__p0 <-- L_Methionine_p0 + H_plus__c0	iMR1_799
rxn06134_c0	SO_0197	cpd00007_c0 + 2.0 cpd00067_c0 + cpd00327_c0 + 2.0 cpd11797_c0 --> 2.0 cpd00001_c0 + cpd00399_c0 + 2.0 cpd11795_c0	O2_c0 + 2.0 H_plus__c0 + strcoa_c0 + 2.0 Ferrocytochrome_b5_c0 --> 2.0 H2O_c0 + Oleoyl_CoA_c0 + 2.0 Ferricytochrome_b5_c0	iMR1_799
rxn12451_c0	SO_2742	cpd00067_p0 + cpd00129_p0 <-- cpd00067_c0 + cpd00129_c0	H_plus__p0 + L_Proline_p0 <-- H_plus__c0 + L_Proline_c0	iMR1_799
rxn02224_c0	SO_1744	cpd00002_c0 + cpd00705_c0 --> cpd00012_c0 + cpd03297_c0	ATP_c0 + L_2_Aminoadipate_c0 --> PPi_c0 + alpha-Aminoadipoyl-C6-AMP_c0	iMR1_799
rxn00311_c0	SO_3030	cpd00005_c0 + cpd00007_c0 + cpd00039_c0 --> cpd00001_c0 + cpd00006_c0 + cpd00757_c0	NADPH_c0 + O2_c0 + L_Lysine_c0 --> H2O_c0 + NADP_c0 + N6-Hydroxy-L-lysine_c0	iMR1_799
rxn09673_c0	SO_2458	cpd00067_p0 + cpd00179_p0 --> cpd00067_c0 + cpd00179_c0	H_plus__p0 + Maltose_p0 --> H_plus__c0 + Maltose_c0	iMR1_799
rxn05634_c0	SO_2757	cpd00067_p0 + cpd00141_p0 --> cpd00067_c0 + cpd00141_c0	H_plus__p0 + Propionate_p0 --> H_plus__c0 + Propionate_c0	iMR1_799
rxn13314_c0	SO_2757	cpd00067_p0 + cpd00119_c0 --> cpd00067_c0 + cpd00119_p0	H_plus__p0 + L_Histidine_c0 --> H_plus__c0 + L_Histidine_p0	iMR1_799
rxn08924_c0	SO_1354	cpd00001_c0 + cpd00002_c0 + cpd00254_p0 --> cpd00008_c0 + cpd00009_c0 + cpd00067_c0 + cpd00254_c0	H2O_c0 + ATP_c0 + Mg_p0 --> ADP_c0 + Phosphate_c0 + H_plus__c0 + Mg_c0	iMR1_799
rxn05469_c0	SO_1100	cpd00020_p0 + cpd00067_p0 <=> cpd00020_c0 + cpd00067_c0	Pyruvate_p0 + H_plus__p0 <=> Pyruvate_c0 + H_plus__c0	iMR1_799
rxn05316_c0	SO_2373	cpd00067_p0 + cpd00246_p0 --> cpd00067_c0 + cpd00246_c0	H_plus__p0 + Inosine_p0 --> H_plus__c0 + Inosine_c0	iMR1_799
rxn05318_c0	SO_2373 or SO_1214 or SO_4296 or SO_3706 or SO_0093	cpd00067_p0 + cpd00182_p0 --> cpd00067_c0 + cpd00182_c0	H_plus__p0 + Adenosine_p0 --> H_plus__c0 + Adenosine_c0	iMR1_799
rxn05582_c0	SO_0858 or SO_2846 or SO_3541 or SO_3063	cpd00033_p0 + cpd00067_p0 --> cpd00033_c0 + cpd00067_c0	Glycine_p0 + H_plus__p0 --> Glycine_c0 + H_plus__c0	iMR1_799
rxn08661_c0	SO_0858 or SO_2846 or SO_3541 or SO_3063	cpd00033_p0 + cpd00971_p0 --> cpd00033_c0 + cpd00971_c0	Glycine_p0 + Na_plus__p0 --> Glycine_c0 + Na_plus__c0	iMR1_799
rxn00377_c0	SO_2055	cpd00001_c0 + cpd00759_c0 --> cpd00042_c0 + cpd00047_c0 + cpd00067_c0	H2O_c0 + S_Formylglutathione_c0 --> GSH_c0 + Formate_c0 + H_plus__c0	iMR1_799
rxn01351_c0	SO_4250 or SO_4095 or SO_0410 or SO_3442	cpd00001_c0 + cpd00241_c0 --> cpd00012_c0 + 2.0 cpd00067_c0 + cpd00296_c0	H2O_c0 + dGTP_c0 --> PPi_c0 + 2.0 H_plus__c0 + dGMP_c0	iMR1_799
rxn05177_c0	SO_2713	cpd00001_c0 + cpd00002_c0 + cpd00305_p0 --> cpd00008_c0 + cpd00009_c0 + cpd00067_c0 + cpd00305_c0	H2O_c0 + ATP_c0 + Thiamin_p0 --> ADP_c0 + Phosphate_c0 + H_plus__c0 + Thiamin_c0	iMR1_799
rxn05619_c0	SO_3863 and SO_3864 and SO_3865	cpd00001_c0 + cpd00002_c0 + cpd11574_p0 --> cpd00008_c0 + cpd00009_c0 + cpd00067_c0 + cpd11574_c0	H2O_c0 + ATP_c0 + Molybdate_p0 --> ADP_c0 + Phosphate_c0 + H_plus__c0 + Molybdate_c0	iMR1_799
rxn05622_c0	SO_0069 and SO_0070	cpd00001_c0 + cpd00002_c0 + cpd00971_c0 --> cpd00008_c0 + cpd00009_c0 + cpd00067_c0 + cpd00971_p0	H2O_c0 + ATP_c0 + Na_plus__c0 --> ADP_c0 + Phosphate_c0 + H_plus__c0 + Na_plus__p0	iMR1_799
rxn05154_c0	SO_1044 and SO_1043 and SO_1042	cpd00001_c0 + cpd00002_c0 + cpd00051_p0 --> cpd00008_c0 + cpd00009_c0 + cpd00051_c0 + cpd00067_c0	H2O_c0 + ATP_c0 + L_Arginine_p0 --> ADP_c0 + Phosphate_c0 + L_Arginine_c0 + H_plus__c0	iMR1_799
rxn05198_c0	SO_2373 or SO_1214 or SO_4296 or SO_3706 or SO_0093	cpd00067_p0 + cpd00367_p0 --> cpd00067_c0 + cpd00367_c0	H_plus__p0 + Cytidine_p0 --> H_plus__c0 + Cytidine_c0	iMR1_799
rxn05317_c0	SO_2373 or SO_1214 or SO_4296 or SO_3706 or SO_0093	cpd00067_p0 + cpd00438_p0 --> cpd00067_c0 + cpd00438_c0	H_plus__p0 + Deoxyadenosine_p0 --> H_plus__c0 + Deoxyadenosine_c0	iMR1_799
rxn05205_c0	SO_2373 or SO_1214 or SO_4296 or SO_3706 or SO_0093	cpd00067_p0 + cpd00654_p0 --> cpd00067_c0 + cpd00654_c0	H_plus__p0 + Deoxycytidine_p0 --> H_plus__c0 + Deoxycytidine_c0	iMR1_799
rxn08376_c0	SO_2373 or SO_1214 or SO_4296 or SO_3706 or SO_0093	cpd00067_p0 + cpd00412_p0 --> cpd00067_c0 + cpd00412_c0	H_plus__p0 + Deoxyuridine_p0 --> H_plus__c0 + Deoxyuridine_c0	iMR1_799
rxn05200_c0	SO_2373 or SO_1214 or SO_4296 or SO_3706 or SO_0093	cpd00067_p0 + cpd00184_p0 --> cpd00067_c0 + cpd00184_c0	H_plus__p0 + Thymidine_p0 --> H_plus__c0 + Thymidine_c0	iMR1_799
rxn05199_c0	SO_2373 or SO_1214 or SO_4296 or SO_3706 or SO_0093	cpd00067_p0 + cpd00249_p0 --> cpd00067_c0 + cpd00249_c0	H_plus__p0 + Uridine_p0 --> H_plus__c0 + Uridine_c0	iMR1_799
rxn02304_c0	SO_0027 or SO_4316 or SO_0025	3.0 cpd00007_c0 + 2.0 cpd00791_c0 --> 6.0 cpd00001_c0 + 2.0 cpd01476_c0	3.0 O2_c0 + 2.0 ProtoporphyrinogenIX_c0 --> 6.0 H2O_c0 + 2.0 Protoporphyrin_c0	iMR1_799
rxn05300_c0	SO_0765 or SO_0530	cpd00067_p0 + cpd00161_p0 --> cpd00067_c0 + cpd00161_c0	H_plus__p0 + L_Threonine_p0 --> H_plus__c0 + L_Threonine_c0	iMR1_799
rxn05526_c0	SO_0986	cpd00067_e0 + cpd11595_c0 --> cpd00067_c0 + cpd11595_e0	H_plus__e0 + chromate_c0 --> H_plus__c0 + chromate_e0	iMR1_799
rxn09247_c0	SO_3122	cpd00054_p0 + cpd00971_p0 --> cpd00054_c0 + cpd00971_c0	L_Serine_p0 + Na_plus__p0 --> L_Serine_c0 + Na_plus__c0	iMR1_799
rxn13687_c0	SO_2178	cpd00025_p0 + 2.0 cpd00067_p0 + 2.0 cpd00110_c0 --> 2.0 cpd00001_p0 + 2.0 cpd00109_c0	H2O2_p0 + 2.0 H_plus__p0 + 2.0 Cytochrome_c2_plus__c0 --> 2.0 H2O_p0 + 2.0 Cytochrome_c3_plus__c0	KEGG
rxn05124_c0	SO_1274	cpd00001_c0 + cpd00007_c0 + cpd11340_c0 --> cpd00013_c0 + cpd00025_c0 + cpd11341_c0	H2O_c0 + O2_c0 + gamma-L-Glutamylputrescine --> NH3_c0 + H2O2_c0 + gamma_glutamyl_gamma_butyraldehyde_c0	KEGG
rxn08171_c0	SO_2871 or SO_0533 or SO_2745	2.0 cpd00042_c0 + cpd00067_c0 + cpd01048_c0 --> cpd00001_c0 + cpd00111_c0 + cpd04098_c0	2.0 GSH_c0 + H_plus__c0 + Arsenate_c0 --> H2O_c0 + Oxidized_glutathione_c0 + Arsenite_c0	KEGG
rxn13722_c0	SO_1178	cpd00067_p0 + cpd00254_c0 --> cpd00067_c0 + cpd00254_p0	H_plus__p0 + Mg_c0 --> H_plus__c0 + Mg_p0	iMR1_799
rxn08240_c0	SO_1178	cpd00067_p0 + cpd00149_c0 --> cpd00067_c0 + cpd00149_p0	H_plus__p0 + Co2_plus__c0 --> H_plus__c0 + Co2_plus__p0	iMR1_799
rxn08518_c0	SO_3922 and SO_3920 and SO_3921	cpd00047_p0 + cpd00067_c0 --> cpd00011_c0 + cpd11640_p0	Formate_p0 + H_plus__c0 --> CO2_c0 + H2_p0	KEGG
rxn00378_c0	SO_0714 and SO_0715 and SO_0716 and SO_0717	cpd00001_c0 + cpd00081_c0 + 2.0 cpd00109_c0 --> cpd00048_c0 + 3.0 cpd00067_c0 + 2.0 cpd00110_c0	H2O_c0 + Sulfite_c0 + 2.0 Cytochrome_c3_plus__c0 --> Sulfate_c0 + 3.0 H_plus__c0 + 2.0 Cytochrome_c2_plus__c0	iMR1_799
rxn13739_c0	SO_4525 or SO_2836 or SO_0355 or SO_1971 or SO_2581 or SO_3664 or 211586.77.peg.4609 or SO_0075	100.0 cpd00001_c0 + 100.0 cpd11652_c0 --> 6.5 cpd00214_c0 + cpd01080_c0 + 6.0 cpd11430_c0 + 6.5 cpd11431_c0 + 16.5 cpd11436_c0 + 7.5 cpd11440_c0 + 19.0 cpd15237_c0 + 12.5 cpd15269_c0 + 100.0 cpd15648_c0 + 3.5 cpd17008_c0 + 1.5 cpd17019_c0 + 12.5 cpd17020_c0 + 6.0 cpd17030_c0 + cpd17034_c0	100.0 H2O_c0 + 100.0 Phosphatidylglycerol --> 6.5 Palmitate_c0 + ocdca_c0 + 6.0 fa1_c0 + 6.5 fa11_c0 + 16.5 fa3_c0 + 7.5 fa6_c0 + 19.0 hexadecenoate_c0 + 12.5 octadecenoate_c0 + 100.0 acyl_glycerophosphoglycerol + 3.5 Iso-C13:0_c0 + 1.5 heptadecanoate (n-C17:0)_c0 + 12.5 heptadecenoate (n-C17:1)_c0 + 6.0 pentadecenoate (n-C15:1)_c0 + pentadecanoate (n-C15:0)_c0	iMR1_799
rxn13738_c0	SO_4525 or SO_2836	100.0 cpd00001_c0 + 100.0 cpd11456_c0 <=> 6.5 cpd00214_c0 + cpd01080_c0 + 6.0 cpd11430_c0 + 6.5 cpd11431_c0 + 16.5 cpd11436_c0 + 7.5 cpd11440_c0 + 19.0 cpd15237_c0 + 12.5 cpd15269_c0 + 100.0 cpd15647_c0 + 3.5 cpd17008_c0 + 1.5 cpd17019_c0 + 12.5 cpd17020_c0 + 6.0 cpd17030_c0 + cpd17034_c0	100.0 H2O_c0 + 100.0 Phosphatidylethanolamine <=> 6.5 Palmitate_c0 + ocdca_c0 + 6.0 fa1_c0 + 6.5 fa11_c0 + 16.5 fa3_c0 + 7.5 fa6_c0 + 19.0 hexadecenoate_c0 + 12.5 octadecenoate_c0 + 100.0 acyl_glycerophosphoethanolamine + 3.5 Iso-C13:0_c0 + 1.5 heptadecanoate (n-C17:0)_c0 + 12.5 heptadecenoate (n-C17:1)_c0 + 6.0 pentadecenoate (n-C15:1)_c0 + pentadecanoate (n-C15:0)_c0	iMR1_799
rxn05586_c0	SO_1406 and SO_1407	cpd00531_p0 <=> cpd00531_c0	Hg2_plus__p0 <=> Hg2_plus__c0	KEGG
rxn08644_c0	SO_1771	cpd00067_p0 + cpd00223_p0 --> cpd00067_c0 + cpd00223_c0	H_plus__p0 + Glycerate_p0 --> H_plus__c0 + Glycerate_c0	KEGG
rxn08188_c0	SO_0354 or SO_4475	cpd00063_c0 + cpd00971_p0 <-- cpd00063_p0 + cpd00971_c0	Ca2_plus__c0 + Na_plus__p0 <-- Ca2_plus__p0 + Na_plus__c0	KEGG
rxn12630_c0	SO_3503	cpd00067_p0 + cpd00122_p0 --> cpd00067_c0 + cpd00122_c0	H_plus__p0 + N_Acetyl_D_glucosamine_p0 --> H_plus__c0 + N_Acetyl_D_glucosamine_c0	iMR1_799

## Sheet: Genes
gene_ID	reactions_id	source
SO_3925	rxn08180_c0	KEGG
SO_1853	rxn00062_c0, rxn05195_c0, rxn05149_c0	KEGG
SO_4721	rxn00062_c0, rxn09333_c0	KEGG
SO_2436	rxn12008_c0, rxn03892_c0, rxn03891_c0, rxn03843_c0	Uniport
SO_4467	rxn01646_c0, rxn01358_c0, rxn01138_c0, rxn01649_c0, rxn01985_c0, rxn01647_c0, rxn01859_c0, rxn01366_c0, rxn01446_c0, rxn01799_c0, rxn01548_c0, rxn01146_c0	KEGG
SO_A0112	rxn05546_c0, rxn05540_c0, rxn05542_c0, rxn05538_c0, rxn05536_c0, rxn12848_c0, rxn05539_c0	Uniport
SO_0077	rxn11724_c0, rxn11720_c0, rxn11726_c0, rxn04278_c0, rxn11725_c0, rxn11801_c0, rxn03871_c0, rxn11719_c0, rxn11722_c0, rxn11727_c0, rxn11723_c0, rxn11721_c0	KEGG
SO_0080	rxn11724_c0, rxn11720_c0, rxn11726_c0, rxn04278_c0, rxn11725_c0, rxn11801_c0, rxn03871_c0, rxn11719_c0, rxn11722_c0, rxn11727_c0, rxn11723_c0, rxn11721_c0	KEGG
SO_2742	rxn05221_c0, rxn12451_c0	iMR1_799
SO_4374	rxn00867_c0	KEGG
SO_1034	rxn10147_c0, rxn05515_c0, rxn05187_c0	iMR1_799
SO_0815	rxn10147_c0	iMR1_799
SO_1332	rxn05560_c0	KEGG
SO_0177	rxn00708_c0, rxn00913_c0, rxn00132_c0, rxn01961_c0	KEGG
SO_0372	rxn00708_c0, rxn00913_c0, rxn00132_c0	KEGG
SO_3392	rxn08521_c0, rxn03976_c0	KEGG
SO_0504	rxn08521_c0, rxn03976_c0	KEGG
SO_2928	rxn08439_c0, rxn08808_c0, rxn08809_c0, rxn08444_c0, rxn08440_c0, rxn08441_c0, rxn00943_c0, rxn00924_c0	KEGG
SO_2535	rxn00917_c0	Uniport
SO_2185	rxn02449_c0	KEGG
SO_3963	rxn00369_c0	KEGG
SO_1197	rxn05150_c0	KEGG
SO_1490	rxn04736_c0, rxn14054_c0, rxn14089_c0, rxn05872_c0, rxn04908_c0, rxn03282_c0, rxn11838_c0, rxn11809_c0, rxn12191_c0, rxn04726_c0, rxn10770_c0, rxn03333_c0, rxn00763_c0, rxn05871_c0	KEGG
SO_2813	rxn05337_c0, rxn05341_c0, rxn05342_c0, rxn05340_c0, rxn05339_c0, rxn05336_c0, rxn05338_c0	KEGG
SO_4382	rxn05337_c0, rxn05341_c0, rxn05342_c0, rxn05340_c0, rxn05339_c0, rxn05336_c0, rxn05338_c0	KEGG
SO_1261	rxn02229_c0, rxn01416_c0, rxn02230_c0	KEGG
SO_4515	rxn13700_c0, rxn13701_c0, rxn00371_c0	iMR1_799
SO_4509	rxn13700_c0, rxn13701_c0, rxn00371_c0	iMR1_799
SO_4513	rxn13700_c0, rxn13701_c0, rxn00371_c0	iMR1_799
SO_4510	rxn13700_c0, rxn13701_c0, rxn00371_c0	iMR1_799
SO_4514	rxn13700_c0, rxn13701_c0, rxn00371_c0	iMR1_799
SO_4511	rxn13700_c0, rxn13701_c0, rxn00371_c0	iMR1_799
SO_2299	rxn13782_c0	iMR1_799
SO_2302	rxn13782_c0, rxn13742_c0	iMR1_799
SO_2310	rxn13782_c0	iMR1_799
SO_0397	rxn13707_p0, rxn13706_c0, rxn13706_p0, rxn13707_c0	iMR1_799
SO_0396	rxn13707_p0, rxn13706_c0, rxn13706_p0, rxn13707_c0	iMR1_799
SO_1270	rxn05163_c0	iMR1_799
SO_1268	rxn00187_c0, rxn05123_c0	KEGG
SO_1800	rxn00868_c0, rxn10098_c0, rxn10010_c0	KEGG
SO_2395	rxn00868_c0, rxn00872_c0, rxn01923_c0	KEGG
SO_2603	rxn06077_c0	KEGG
SO_0806	rxn03167_c0, rxn02166_c0, rxn00743_c0	KEGG
SO_2385	rxn03167_c0	Uniport
SO_0190	rxn00775_c0	KEGG
SO_1331	rxn00775_c0	KEGG
SO_2631	rxn00775_c0	KEGG
SO_4753	rxn10042_c0	iMR1_799
SO_4752	rxn10042_c0	iMR1_799
SO_4751	rxn10042_c0	iMR1_799
SO_3225	rxn10042_c0	KEGG
SO_4754	rxn10042_c0	iMR1_799
SO_3749	rxn00469_c0	Uniport
SO_0534	rxn05507_c0, rxn05506_c0	iMR1_799
SO_2143	rxn05215_c0, rxn05496_c0	iMR1_799
SO_0858	rxn05215_c0, rxn05582_c0, rxn08661_c0, rxn05496_c0	iMR1_799
SO_2264	rxn09310_c0	iMR1_799
SO_2440	rxn09310_c0	iMR1_799
SO_1531	rxn09310_c0	iMR1_799
SO_2532	rxn06647_c0	KEGG
SO_3126	rxn06647_c0	KEGG
SO_0486	rxn05153_c0	iMR1_799
SO_0488	rxn05153_c0	iMR1_799
SO_4652	rxn05176_c0, rxn05153_c0	iMR1_799
SO_0487	rxn05153_c0	iMR1_799
SO_0743	rxn05195_c0	iMR1_799
SO_1042	rxn05155_c0, rxn05195_c0, rxn05154_c0	KEGG
SO_0754	rxn05195_c0	KEGG
SO_2525	rxn05149_c0, rxn05195_c0, rxn05160_c0	iMR1_799
SO_1690	rxn05149_c0, rxn05195_c0, rxn05160_c0	iMR1_799
SO_2510	rxn13753_c0, rxn05195_c0	iMR1_799
SO_0885	rxn05149_c0, rxn05195_c0	iMR1_799
SO_2091	rxn05195_c0	DeepEC
SO_0744	rxn05195_c0	iMR1_799
SO_0742	rxn05149_c0, rxn05195_c0	iMR1_799
SO_1366	rxn05209_c0	iMR1_799
SO_0740	rxn12052_c0	KEGG
SO_1406	rxn05586_c0	iMR1_799
SO_1407	rxn05586_c0	iMR1_799
SO_0104	rxn13700_c0, rxn00371_c0	KEGG
SO_4507	rxn13700_c0, rxn00371_c0	KEGG
SO_0988	rxn13700_c0, rxn00371_c0	KEGG
SO_3922	rxn13700_c0, rxn00371_c0, rxn08518_c0	KEGG
SO_4504	rxn13700_c0, rxn00371_c0	KEGG
SO_4508	rxn13700_c0, rxn00371_c0	KEGG
SO_4505	rxn13700_c0, rxn00371_c0	KEGG
SO_4512	rxn13700_c0, rxn00371_c0	KEGG
SO_4506	rxn13700_c0, rxn00371_c0	KEGG
SO_4778	rxn09272_c0	iMR1_799
SO_1111	rxn00056_c0	KEGG
SO_0139	rxn00056_c0	KEGG
SO_2250	rxn00016_c0	KEGG
SO_1755	rxn01329_c0, rxn00704_c0	iMR1_799
SO_3966	rxn05616_c0	iMR1_799
SO_1565	rxn05616_c0	iMR1_799
SO_1145	rxn05616_c0	iMR1_799
SO_3553	rxn05651_c0	iMR1_799
SO_3492	rxn09389_c0, rxn08275_c0, rxn05651_c0	iMR1_799
SO_2286	rxn05651_c0	iMR1_799
SO_2295	rxn08990_c0, rxn08275_c0, rxn05651_c0	iMR1_799
SO_3077	rxn00077_c0	Uniport
SO_0695	rxn05596_c0	iMR1_799
SO_1481	rxn05596_c0	iMR1_799
SO_3747	rxn05596_c0	iMR1_799
SO_1631	rxn00119_c0	KEGG
SO_3148	rxn01225_c0	Uniport
SO_1804	rxn05534_c0	iMR1_799
SO_1805	rxn05534_c0	iMR1_799
SO_1802	rxn05534_c0	iMR1_799
SO_1801	rxn05534_c0	iMR1_799
SO_1803	rxn05534_c0	iMR1_799
SO_4195	rxn03901_c0	KEGG
SO_2421	rxn00342_c0	KEGG
SO_3442	rxn02154_c0, rxn00121_c0, rxn00301_c0, rxn00359_c0, rxn00463_c0, rxn01351_c0, rxn00076_c0, rxn02176_c0, rxn01519_c0	Uniport
SO_3054	rxn01274_c0	KEGG
SO_4706	rxn00330_c0	KEGG
SO_0298	rxn03917_c0	iMR1_799
SO_1001	rxn05514_c0	iMR1_799
SO_4475	rxn09389_c0, rxn08188_c0, rxn05514_c0	Uniport
SO_2217	rxn00851_c0	KEGG
SO_1302	rxn10473_c0	iMR1_799
SO_4305	rxn05039_c0	KEGG
SO_3745	rxn03918_c0, rxn03916_c0	KEGG
SO_2413	rxn11946_c0, rxn03395_c0, rxn05003_c0	KEGG
SO_1356	rxn00241_c0	KEGG
SO_1518	rxn08792_c0, rxn13719_c0, rxn13720_c0	iMR1_799
SO_1520	rxn08792_c0, rxn13719_c0, rxn13720_c0	iMR1_799
SO_1519	rxn08792_c0, rxn13719_c0, rxn13720_c0	iMR1_799
SO_1521	rxn13717_c0, rxn08783_c0	iMR1_799
SO_1103	rxn13753_c0	iMR1_799
SO_0907	rxn13753_c0	iMR1_799
SO_0904	rxn13753_c0	iMR1_799
SO_1106	rxn13753_c0	iMR1_799
SO_1108	rxn13753_c0	iMR1_799
SO_2509	rxn13753_c0	iMR1_799
SO_0905	rxn13753_c0	iMR1_799
SO_2513	rxn13753_c0	iMR1_799
SO_0906	rxn13753_c0	iMR1_799
SO_1107	rxn13753_c0	iMR1_799
SO_0902	rxn13753_c0	iMR1_799
SO_1104	rxn13753_c0	iMR1_799
SO_0903	rxn13753_c0	iMR1_799
SO_2508	rxn13753_c0	iMR1_799
SO_2511	rxn13753_c0	iMR1_799
SO_1105	rxn13753_c0	iMR1_799
SO_2512	rxn13753_c0	iMR1_799
SO_3082	rxn13694_c0	KEGG
SO_1786	rxn13742_c0	iMR1_799
SO_3154	rxn13742_c0	iMR1_799
SO_0230	rxn13742_c0	iMR1_799
SO_1630	rxn13742_c0	iMR1_799
SO_0228	rxn13742_c0	iMR1_799
SO_2328	rxn13742_c0	iMR1_799
SO_1632	rxn13742_c0	iMR1_799
SO_2112	rxn13742_c0	iMR1_799
SO_1856	rxn10098_c0	iMR1_799
SO_1640	rxn10098_c0	iMR1_799
SO_1879	rxn01644_c0	iMR1_799
SO_1140	rxn02928_c0, rxn02929_c0	KEGG
SO_0272	rxn01669_c0	KEGG
SO_0431	rxn12188_c0, rxn02058_c0	KEGG
SO_0956	rxn11571_c0	KEGG
SO_0801	rxn01702_c0	KEGG
SO_1124	rxn01702_c0	KEGG
SO_1563	rxn00205_c0	KEGG
SO_3349	rxn00205_c0	KEGG
SO_1670	rxn00993_c0	KEGG
SO_1812	rxn14359_c0, rxn09948_c0, rxn14246_c0, rxn00456_c0, rxn00949_c0, rxn14167_c0	KEGG
SO_4047	rxn12780_c0	KEGG
SO_3006	rxn09888_c0	KEGG
SO_3263	rxn03861_c0, rxn01453_c0	KEGG
SO_4697	rxn11808_c0	KEGG
SO_0012	rxn11808_c0	KEGG
SO_0746	rxn11808_c0	KEGG
SO_0084	rxn05105_c0	KEGG
SO_4225	rxn08890_c0, rxn08891_c0	KEGG
SO_1168	rxn08890_c0, rxn08891_c0	KEGG
SO_1164	rxn08890_c0, rxn08891_c0	KEGG
SO_0330	rxn00418_c0	KEGG
SO_0895	rxn01555_c0	KEGG
SO_1006	rxn07909_c0	KEGG
SO_2485	rxn01352_c0, rxn09016_c0	KEGG
SO_2524	rxn02417_c0	KEGG
SO_3379	rxn08206_c0, rxn08209_c0, rxn08208_c0	KEGG
SO_3507	rxn01439_c0, rxn00892_c0	KEGG
SO_3913	rxn04210_c0, rxn02699_c0, rxn04211_c0	KEGG
SO_0591	rxn01539_c0	KEGG
SO_4299	rxn02199_c0	KEGG
SO_0421	rxn02875_c0	Uniport
SO_0437	rxn14146_c0	Uniport
SO_3821	rxn14146_c0	Uniport
SO_0471	rxn14250_c0	Uniport
SO_1098	rxn02699_c0	Uniport
SO_1213	rxn04959_c0	Uniport
SO_1274	rxn05124_c0, rxn00398_c0	Uniport
SO_4085	rxn07593_c0	Uniport
SO_4616	rxn01632_c0	Uniport
SO_0883	rxn04791_c0	Uniport
SO_0081	rxn04791_c0	Uniport
SO_1267	rxn05128_c0	Uniport
SO_1550	rxn00131_c0	Uniport
SO_4414	rxn00478_c0	Uniport
SO_0878	rxn01111_c0	DeepEC
SO_0263	rxn09115_c0	DeepEC
SO_A0158	rxn00362_c0	DeepEC
SO_2853	rxn08766_c0	iMR1_799
SO_0410	rxn00301_c0, rxn01351_c0	iMR1_799
SO_2840	rxn00301_c0, rxn00463_c0	KEGG
SO_4095	rxn00301_c0, rxn00463_c0, rxn00514_c0, rxn01351_c0	KEGG
SO_1708	rxn00875_c0	iMR1_799
SO_2116	rxn02296_c0	KEGG
SO_0520	rxn08196_c0, rxn08990_c0, rxn08275_c0, rxn09389_c0	KEGG
SO_4598	rxn08275_c0	KEGG
SO_4021	rxn08275_c0	KEGG
SO_4720	rxn09333_c0	iMR1_799
SO_4719	rxn09333_c0	iMR1_799
SO_1178	rxn13722_c0, rxn08240_c0, rxn08990_c0	iMR1_799
SO_1912	rxn05824_c0	KEGG
SO_3865	rxn05149_c0, rxn05619_c0	iMR1_799
SO_4446	rxn05149_c0	iMR1_799
SO_3863	rxn05149_c0, rxn05619_c0	iMR1_799
SO_1333	rxn05488_c0	DeepEC
SO_3588	rxn05488_c0	DeepEC
SO_1087	rxn05615_c0	DeepEC
SO_0197	rxn06134_c0	DeepEC
SO_1744	rxn02224_c0	KEGG
SO_3030	rxn00311_c0	KEGG
SO_2458	rxn09673_c0	DeepEC
SO_2757	rxn05634_c0, rxn13314_c0	KEGG
SO_1354	rxn08924_c0	DeepEC
SO_1100	rxn05469_c0	DeepEC
SO_2373	rxn05200_c0, rxn05318_c0, rxn05317_c0, rxn05198_c0, rxn05205_c0, rxn05316_c0, rxn05199_c0, rxn08376_c0	DeepEC
SO_4296	rxn05198_c0, rxn08376_c0, rxn05205_c0, rxn05199_c0, rxn05318_c0, rxn05317_c0, rxn05200_c0	iMR1_799
SO_0093	rxn05198_c0, rxn08376_c0, rxn05205_c0, rxn05199_c0, rxn05318_c0, rxn05317_c0, rxn05200_c0	iMR1_799
SO_1214	rxn05198_c0, rxn08376_c0, rxn05205_c0, rxn05199_c0, rxn05318_c0, rxn05317_c0, rxn05200_c0	iMR1_799
SO_3706	rxn05198_c0, rxn08376_c0, rxn05205_c0, rxn05199_c0, rxn05318_c0, rxn05317_c0, rxn05200_c0	iMR1_799
SO_2846	rxn08661_c0, rxn05582_c0	KEGG
SO_2713	rxn05177_c0	iMR1_799
SO_3864	rxn05619_c0	iMR1_799
SO_0070	rxn05622_c0	KEGG
SO_0069	rxn05622_c0	iMR1_799
SO_1043	rxn05154_c0	iMR1_799
SO_1044	rxn05154_c0	iMR1_799
SO_4316	rxn02304_c0	iMR1_799
SO_0765	rxn05300_c0	iMR1_799
SO_0530	rxn05300_c0	iMR1_799
SO_0986	rxn05526_c0	iMR1_799
SO_3122	rxn09247_c0	iMR1_799
SO_2178	rxn13687_c0	iMR1_799
SO_1771	rxn08644_c0	iMR1_799
SO_0354	rxn08188_c0	iMR1_799
SO_3503	rxn12630_c0	iMR1_799
SO_0533	rxn08171_c0	KEGG
SO_2871	rxn08171_c0	KEGG
SO_2745	rxn08171_c0	iMR1_799
SO_3921	rxn08518_c0	KEGG
SO_3920	rxn08518_c0	KEGG
SO_0714	rxn00378_c0	iMR1_799
SO_0717	rxn00378_c0	iMR1_799
SO_0715	rxn00378_c0	iMR1_799
SO_0716	rxn00378_c0	iMR1_799
SO_2097	rxn13715_c0	iMR1_799
SO_2099	rxn13715_c0	iMR1_799
SO_2098	rxn13715_c0	iMR1_799
SO_2836	rxn13739_c0, rxn13738_c0	iMR1_799
SO_4525	rxn13739_c0, rxn13738_c0	iMR1_799
