# Supplementary material for: Reconstruction of a Genome-Scale Metabolic Network for Shewanella oneidensis MR-1 and Analysis of its Metabolic Potential for Bioelectrochemical Systems
Source: Front Bioeng Biotechnol. 2022 May 12;10:913077. doi: 10.3389/fbioe.2022.913077 (PMC9133699; doi:10.3389/fbioe.2022.913077)
Supplement: Supplementary file 3 [file DataSheet1.ZIP › Supplementary file 1/Table S3.xlsx]

## Sheet: Reactions
reaction_id	gene_reaction_rule	reaction_equation	reaction_eq_name	source
rxn13707_p0	( SO_0396 and SO_0397 and SO_0398 and SO_0399 ) or ( SO_1928 and SO_1927 and SO_1929 and Unknown and ( SO_0970 or SO_4620 or 211586.77.peg.3619 or SO_1421 ) and Unknown )	cpd00106_p0 + cpd17026_c0 --> cpd00036_p0 + cpd17027_c0	Fumarate_p0 + methymenaquinol_7 --> Succinate_p0 + methylmenaquinone_7	Literature
rxn13706_p0	( SO_0396 and SO_0397 and SO_0398 and SO_0399 ) or ( SO_1928 and SO_1927 and SO_1929 and Unknown and ( SO_0970 or SO_4620 or 211586.77.peg.3619 or SO_1421 ) and Unknown )	cpd00106_p0 + cpd11451_c0 --> cpd00036_p0 + cpd11606_c0	Fumarate_p0 + mql7 --> Succinate_p0 + Menaquinone_7	Literature
rxn13734_c0	SO_3980 and SO_4591	cpd00067_p0 + cpd00075_p0 + 3.0 cpd17026_c0 --> 2.0 cpd00001_p0 + cpd00013_p0 + 3.0 cpd17027_c0	H_plus__p0 + Nitrite_p0 + 3.0 methymenaquinol_7 --> 2.0 H2O_p0 + NH3_p0 + 3.0 methylmenaquinone_7	Literature
rxn13735_c0	SO_3980 and SO_4591	cpd00067_p0 + cpd00075_p0 + 3.0 cpd11451_c0 --> 2.0 cpd00001_p0 + cpd00013_p0 + 3.0 cpd11606_c0	H_plus__p0 + Nitrite_p0 + 3.0 mql7 --> 2.0 H2O_p0 + NH3_p0 + 3.0 Menaquinone_7	Literature
rxn13733_c0	SO_4591 and SO_0849 and SO_0848 and SO_0847 and SO_0846 and SO_0845	cpd00067_p0 + cpd00209_p0 + cpd17026_c0 --> cpd00001_p0 + cpd00075_p0 + cpd17027_c0	H_plus__p0 + Nitrate_p0 + methymenaquinol_7 --> H2O_p0 + Nitrite_p0 + methylmenaquinone_7	Literature
rxn05748_c0	SO_4591 and SO_0849 and SO_0848 and SO_0847 and SO_0846 and SO_0845	cpd00067_p0 + cpd00209_p0 + cpd11451_c0 --> cpd00001_p0 + cpd00075_p0 + cpd11606_c0	H_plus__p0 + Nitrate_p0 + mql7 --> H2O_p0 + Nitrite_p0 + Menaquinone_7	Literature
rxn09001_c0	SO_0608 and SO_0849 and SO_0848 and SO_0847 and SO_0846 and SO_0845	cpd00067_p0 + cpd00209_p0 + cpd15561_c0 --> cpd00001_p0 + cpd00075_p0 + cpd15560_c0	H_plus__p0 + Nitrate_p0 + Ubiquinol_8_c0 --> H2O_p0 + Nitrite_p0 + Ubiquinone_8_c0	Literature
rxn13692_e0	SO_4357 and SO_4358 and SO_1428 and SO_1429 and SO_1430 and SO_4591 and SO_1427	cpd08021_e0 + cpd11451_c0 --> cpd00001_e0 + cpd00450_e0 + cpd11606_c0	DMSO_e0 + mql7 --> H2O_e0 + Methyl_sulfide_e0 + Menaquinone_7	Literature
rxn13693_e0	SO_4357 and SO_4358 and SO_1428 and SO_1429 and SO_1430 and SO_4591	cpd08021_e0 + cpd17026_c0 --> cpd00001_e0 + cpd00450_e0 + cpd17027_c0	DMSO_e0 + methymenaquinol_7 --> H2O_e0 + Methyl_sulfide_e0 + methylmenaquinone_7	Literature
rxn17265_p0	SO_1233 and SO_1232	cpd00001_c0 + 2.0 cpd00109_c0 + cpd00441_p0 <-- 3.0 cpd00067_c0 + 2.0 cpd00110_c0 + cpd00811_p0	H2O_c0 + 2.0 Cytochrome_c3_plus__c0 + CH33N_p0 <-- 3.0 H_plus__c0 + 2.0 Cytochrome_c2_plus__c0 + CH33NO_p0	Literature
EX_cpd17005_e0		cpd17005_e0 -->	Co3_e0 -->	Exchange_reaction
rxn13678_e0	( SO_4591 and SO_3980 ) or ( SO_1777 and SO_1778 )	cpd11451_c0 + 2.0 cpd17005_e0 --> 2.0 cpd00067_e0 + 2.0 cpd00149_e0 + cpd11606_c0	mql7 + 2.0 Co3_e0 --> 2.0 H_plus__e0 + 2.0 Co2_plus__e0 + Menaquinone_7	Literature
rxn13679_e0	( SO_4591 and SO_3980 ) or ( SO_1777 and SO_1778 )	2.0 cpd17005_e0 + cpd17026_c0 --> 2.0 cpd00067_e0 + 2.0 cpd00149_e0 + cpd17027_c0	2.0 Co3_e0 + methymenaquinol_7 --> 2.0 H_plus__e0 + 2.0 Co2_plus__e0 + methylmenaquinone_7	Literature
EX_cpd00075_e0		cpd00075_e0 -->	Nitrite_e0 -->	Exchange_reaction
EX_cpd08021_e0		cpd08021_e0 -->	DMSO_e0 -->	Exchange_reaction
EX_cpd00081_e0		cpd00081_e0 -->	Sulfite_e0 -->	Exchange_reaction
EX_cpd00811_e0		cpd00811_e0 -->	CH33NO_e0 -->	Exchange_reaction
EX_cpd00441_e0		cpd00441_e0 -->	CH33N_e0 -->	Exchange_reaction
EX_cpd00239_e0		cpd00239_e0 -->	H2S_e0 -->	Exchange_reaction
EX_cpd17028_e0		cpd17028_e0 -->	Manganese(IV) oxide_e0 -->	Exchange_reaction
EX_cpd11595_e0		cpd11595_e0 -->	chromate_e0 -->	Exchange_reaction
EX_cpd17003_e0		cpd17003_e0 -->	Cr(OH)3_e0 -->	Exchange_reaction
EX_cpd00223_e0		cpd00223_e0 -->	Glycerate_e0 -->	Exchange_reaction
EX_cpd00209_e0		cpd00209_e0 -->	Nitrate_e0 -->	Exchange_reaction
rxn13689_c0	SO_0609 and SO_0608 and ( SO_0846 or SO_0847 or SO_0610 )	2.0 cpd00067_c0 + 2.0 cpd00109_c0 + cpd15561_c0 --> 4.0 cpd00067_p0 + 2.0 cpd00110_c0 + cpd15560_c0	2.0 H_plus__c0 + 2.0 Cytochrome_c3_plus__c0 + Ubiquinol_8_c0 --> 4.0 H_plus__p0 + 2.0 Cytochrome_c2_plus__c0 + Ubiquinone_8_c0	iMR1_799
EX_cpd00106_p0		cpd00106_p0 <=> cpd00106_e0	Fumarate_p0 <=> Fumarate_e0	Transport_reaction
EX_cpd00064_p0		cpd00064_p0 <=> cpd00064_e0	Ornithine_p0 <=> Ornithine_e0	Transport_reaction
EX_cpd00081_p0		cpd00081_p0 <=> cpd00081_e0	Sulfite_p0 <=> Sulfite_e0	Transport_reaction
EX_cpd00239_p0		cpd00239_p0 <=> cpd00239_e0	H2S_p0 <=> H2S_e0	Transport_reaction
EX_cpd00223_p0		cpd00223_p0 <=> cpd00223_e0	Glycerate_p0 <=> Glycerate_e0	Transport_reaction
EX_cpd17003_p0		cpd17003_p0 <=> cpd17003_e0	Cr(OH)3_e0 <=> Cr(OH)3_e0	Transport_reaction
EX_cpd00036_p0		cpd00036_p0 <=> cpd00036_e0	Succinate_p0 <=> Succinate_e0	Transport_reaction
EX_cpd04097_p0		cpd04097_p0 <=> cpd04097_e0	Pb_p0 <=> Pb_e0	Transport_reaction
EX_cpd11585_p0		cpd11585_p0 <=> cpd11585_e0	L_alanylglycine_p0 <=> L_alanylglycine_e0	Transport_reaction
EX_cpd11582_p0		cpd11582_p0 <=> cpd11582_e0	ala_L_Thr_L_e0 <=> ala_L_Thr_L_e0	Transport_reaction
EX_cpd00012_p0		cpd00012_p0 <=> cpd00012_e0	PPi_p0 <=> PPi_e0	Transport_reaction
EX_cpd00118_p0		cpd00118_p0 <=> cpd00118_e0	Putrescine_p0 <=> Putrescine_e0	Transport_reaction
EX_cpd11586_p0		cpd11586_p0 <=> cpd11586_e0	ala_L_glu_L_p0 <=> ala_L_glu_L_e0	Transport_reaction
EX_cpd01030_p0		cpd01030_p0 <=> cpd01030_e0	Salicin_p0 <=> Salicin_e0	Transport_reaction
EX_cpd00971_p0		cpd00971_p0 <=> cpd00971_e0	Na_plus__p0 <=> Na_plus__e0	Transport_reaction
EX_cpd01012_p0		cpd01012_p0 <=> cpd01012_e0	Cd2_plus__p0 <=> Cd2_plus__e0	Transport_reaction
EX_cpd00023_p0		cpd00023_p0 <=> cpd00023_e0	L_Glutamate_p0 <=> L_Glutamate_e0	Transport_reaction
EX_cpd00058_p0		cpd00058_p0 <=> cpd00058_e0	Cu2_plus__p0 <=> Cu2_plus__e0	Transport_reaction
EX_cpd00107_p0		cpd00107_p0 <=> cpd00107_e0	L_Leucine_p0 <=> L_Leucine_e0	Transport_reaction
EX_cpd01017_p0		cpd01017_p0 <=> cpd01017_e0	Cys_Gly_p0 <=> Cys_Gly_e0	Transport_reaction
EX_cpd10515_p0		cpd10515_p0 <=> cpd10515_e0	Fe2_plus__p0 <=> Fe2_plus__e0	Transport_reaction
EX_cpd11591_p0		cpd11591_p0 <=> cpd11591_e0	Gly_Met_p0 <=> Gly_Met_e0	Transport_reaction
EX_cpd00034_p0		cpd00034_p0 <=> cpd00034_e0	Zn2_plus__p0 <=> Zn2_plus__e0	Transport_reaction
EX_cpd00214_p0		cpd00214_p0 <=> cpd00214_e0	Palmitate_p0 <=> Palmitate_e0	Transport_reaction
EX_cpd11593_p0		cpd11593_p0 <=> cpd11593_e0	ala_L_asp_L_p0 <=> ala_L_asp_L_e0	Transport_reaction
EX_cpd00322_p0		cpd00322_p0 <=> cpd00322_e0	L_Isoleucine_p0 <=> L_Isoleucine_e0	Transport_reaction
EX_cpd15605_p0		cpd15605_p0 <=> cpd15605_e0	Gly_Phe_p0 <=> Gly_Phe_e0	Transport_reaction
EX_cpd00264_p0		cpd00264_p0 <=> cpd00264_e0	Spermidine_p0 <=> Spermidine_e0	Transport_reaction
EX_cpd00054_p0		cpd00054_p0 <=> cpd00054_e0	L_Serine_p0 <=> L_Serine_e0	Transport_reaction
EX_cpd00122_p0		cpd00122_p0 <=> cpd00122_e0	N_Acetyl_D_glucosamine_p0 <=> N_Acetyl_D_glucosamine_e0	Transport_reaction
EX_cpd15603_p0		cpd15603_p0 <=> cpd15603_e0	Gly_Cys_p0 <=> Gly_Cys_e0	Transport_reaction
EX_cpd03696_p0		cpd03696_p0 <=> cpd03696_e0	Ursin_p0 <=> Ursin_e0	Transport_reaction
EX_cpd11580_p0		cpd11580_p0 <=> cpd11580_e0	Gly_Gln_p0 <=> Gly_Gln_e0	Transport_reaction
EX_cpd00423_p0		cpd00423_p0 <=> cpd00423_e0	Vitamin_B12r_p0 <=> Vitamin_B12r_e0	Transport_reaction
EX_cpd00254_p0		cpd00254_p0 <=> cpd00254_e0	Mg_p0 <=> Mg_e0	Transport_reaction
EX_cpd00211_p0		cpd00211_p0 <=> cpd00211_e0	Butyrate_p0 <=> Butyrate_e0	Transport_reaction
EX_cpd01048_p0		cpd01048_p0 <=> cpd01048_e0	Arsenate_p0 <=> Arsenate_e0	Transport_reaction
EX_cpd00540_p0		cpd00540_p0 <=> cpd00540_e0	BET_p0 <=> BET_e0	Transport_reaction
EX_cpd00065_p0		cpd00065_p0 <=> cpd00065_e0	L_Tryptophan_p0 <=> L_Tryptophan_e0	Transport_reaction
EX_cpd15606_p0		cpd15606_p0 <=> cpd15606_e0	Gly_Tyr_p0 <=> Gly_Tyr_e0	Transport_reaction
EX_cpd00048_p0		cpd00048_p0 <=> cpd00048_e0	Sulfate_p0 <=> Sulfate_e0	Transport_reaction
EX_cpd10516_p0		cpd10516_p0 <=> cpd10516_e0	fe3_p0 <=> fe3_e0	Transport_reaction
EX_cpd00149_p0		cpd00149_p0 <=> cpd00149_e0	Co2_plus__p0 <=> Co2_plus__e0	Transport_reaction
EX_cpd15353_p0		cpd15353_p0 <=> cpd15353_e0	2_Demethylmenaquinol_8_p0 <=> 2_Demethylmenaquinol_8_e0	Transport_reaction
EX_cpd15352_p0		cpd15352_p0 <=> cpd15352_e0	2_Demethylmenaquinone_8_p0 <=> 2_Demethylmenaquinone_8_e0	Transport_reaction
EX_cpd00531_p0		cpd00531_p0 <=> cpd00531_e0	Hg2_plus__p0 <=> Hg2_plus__e0	Transport_reaction
EX_cpd11583_p0		cpd11583_p0 <=> cpd11583_e0	Ala_Leu_p0 <=> Ala_Leu_e0	Transport_reaction
EX_cpd11589_p0		cpd11589_p0 <=> cpd11589_e0	gly_asp_L_p0 <=> gly_asp_L_e0	Transport_reaction
EX_cpd00226_p0		cpd00226_p0 <=> cpd00226_e0	HYXN_p0 <=> HYXN_e0	Transport_reaction
EX_cpd11588_p0		cpd11588_p0 <=> cpd11588_e0	gly_pro_L_p0 <=> gly_pro_L_e0	Transport_reaction
EX_cpd00268_p0		cpd00268_p0 <=> cpd00268_e0	H2S2O3_p0 <=> H2S2O3_e0	Transport_reaction
EX_cpd15604_p0		cpd15604_p0 <=> cpd15604_e0	Gly_Leu_p0 <=> Gly_Leu_e0	Transport_reaction
EX_cpd00069_p0		cpd00069_p0 <=> cpd00069_e0	L_Tyrosine_p0 <=> L_Tyrosine_e0	Transport_reaction
EX_cpd00205_p0		cpd00205_p0 <=> cpd00205_e0	K_plus__p0 <=> K_plus__e0	Transport_reaction
EX_cpd11592_p0		cpd11592_p0 <=> cpd11592_e0	gly_glu_L_p0 <=> gly_glu_L_e0	Transport_reaction
EX_cpd11587_p0		cpd11587_p0 <=> cpd11587_e0	Ala_Gln_p0 <=> Ala_Gln_e0	Transport_reaction
EX_cpd00092_p0		cpd00092_p0 <=> cpd00092_e0	Uracil_p0 <=> Uracil_e0	Transport_reaction
EX_cpd04098_p0		cpd04098_p0 <=> cpd04098_e0	Arsenite_p0 <=> Arsenite_e0	Transport_reaction
EX_cpd11590_p0		cpd11590_p0 <=> cpd11590_e0	met_L_ala_L_p0 <=> met_L_ala_L_e0	Transport_reaction
EX_cpd11581_p0		cpd11581_p0 <=> cpd11581_e0	gly_asn_L_p0 <=> gly_asn_L_e0	Transport_reaction
EX_cpd01080_p0		cpd01080_p0 <=> cpd01080_e0	ocdca_p0 <=> ocdca_e0	Transport_reaction
EX_cpd11584_p0		cpd11584_p0 <=> cpd11584_e0	Ala_His_p0 <=> Ala_His_e0	Transport_reaction
EX_cpd00039_p0		cpd00039_p0 <=> cpd00039_e0	L_Lysine_p0 <=> L_Lysine_e0	Transport_reaction
EX_cpd00793_p0		cpd00793_p0 <=> cpd00793_e0	Thiamine_phosphate_p0 <=> Thiamine_phosphate_e0	Transport_reaction
EX_cpd00030_p0		cpd00030_p0 <=> cpd00030_e0	Mn2_plus__p0 <=> Mn2_plus__e0	Transport_reaction
EX_cpd00063_p0		cpd00063_p0 <=> cpd00063_e0	Ca2_plus__p0 <=> Ca2_plus__e0	Transport_reaction
EX_cpd00099_p0		cpd00099_p0 <=> cpd00099_e0	Cl__p0 <=> Cl__e0	Transport_reaction
EX_cpd17038_e0		cpd17038_e0 -->	Uranyl_e0 -->	Exchange_reaction
EX_cpd17037_e0		cpd17037_e0 -->	Uranium_dioxide_e0 -->	Exchange_reaction
rxn13754_e0		cpd11451_c0 + cpd17038_e0 --> 2.0 cpd00067_e0 + cpd11606_c0 + cpd17037_e0	mql7 + Uranyl_e0 --> 2.0 H_plus__e0 + Menaquinone_7 + Uranium_dioxide_e0	Literature
rxn13755_c0		cpd17026_c0 + cpd17038_e0 --> 2.0 cpd00067_e0 + cpd17027_c0 + cpd17037_e0	methymenaquinol_7 + Uranyl_e0 --> 2.0 H_plus__e0 + methylmenaquinone_7 + Uranium_dioxide_e0	Literature
rxn13751_c0		2.0 cpd00067_c0 + cpd01414_p0 + cpd11451_c0 --> 2.0 cpd00067_p0 + 2.0 cpd00268_p0 + cpd11606_c0	2.0 H_plus__c0 + Tetrathionate_p0 + mql7 --> 2.0 H_plus__p0 + 2.0 H2S2O3_p0 + Menaquinone_7	Literature
rxn13752_c0		2.0 cpd00067_c0 + cpd01414_p0 + cpd17026_c0 --> 2.0 cpd00067_p0 + 2.0 cpd00268_p0 + cpd17027_c0	2.0 H_plus__c0 + Tetrathionate_p0 + methymenaquinol_7 --> 2.0 H_plus__p0 + 2.0 H2S2O3_p0 + methylmenaquinone_7	Literature
rxn13749_c0	SO_4060 and SO_4061 and SO_4062	cpd00268_p0 + cpd11451_c0 --> cpd00067_p0 + cpd00081_p0 + cpd00239_p0 + cpd11606_c0	H2S2O3_p0 + mql7 --> H_plus__p0 + Sulfite_p0 + H2S_p0 + Menaquinone_7	Literature
rxn13750_c0	SO_4060 and SO_4061 and SO_4062	cpd00268_p0 + cpd17026_c0 --> cpd00067_p0 + cpd00081_p0 + cpd00239_p0 + cpd17027_c0	H2S2O3_p0 + methymenaquinol_7 --> H_plus__p0 + Sulfite_p0 + H2S_p0 + methylmenaquinone_7	Literature
rxn13745_c0	SO_0484 and SO_0483 and SO_0479	cpd00081_p0 + 3.0 cpd11451_c0 --> 3.0 cpd00001_p0 + cpd00239_p0 + 3.0 cpd11606_c0	Sulfite_p0 + 3.0 mql7 --> 3.0 H2O_p0 + H2S_p0 + 3.0 Menaquinone_7	Literature
rxn05160_c0	SO_A0050 or SO_1690 or SO_3472 or SO_2525	cpd00001_c0 + cpd00002_c0 + cpd00105_e0 --> cpd00008_c0 + cpd00009_c0 + cpd00067_c0 + cpd00105_c0	H2O_c0 + ATP_c0 + D_Ribose_e0 --> ADP_c0 + Phosphate_c0 + H_plus__c0 + D_Ribose_c0	Literature
rxn13746_c0	SO_0484 and SO_0483 and SO_0479	cpd00081_p0 + 3.0 cpd17026_c0 --> 3.0 cpd00001_p0 + cpd00239_p0 + 3.0 cpd17027_c0	Sulfite_p0 + 3.0 methymenaquinol_7 --> 3.0 H2O_p0 + H2S_p0 + 3.0 methylmenaquinone_7	Literature
rxn00391_c0	SO_3435 or SO_2420	cpd00001_c0 + cpd00050_c0 --> cpd00009_c0 + cpd00067_c0 + cpd00220_c0	H2O_c0 + FMN_c0 --> Phosphate_c0 + H_plus__c0 + Riboflavin_c0	Literature
rxn00121_p0	SO_2001	cpd00001_p0 + cpd00015_p0 --> cpd00018_p0 + cpd00050_p0 + 2.0 cpd00067_p0	H2O_p0 + FAD_p0 --> AMP_p0 + FMN_p0 + 2.0 H_plus__p0	Literature
EX_cpd00015_c0	SO_0702	cpd00015_c0 <=> cpd00015_p0	FAD_c0 <=> FAD_p0	Literature
EX_cpd00050_p0		cpd00050_p0 <=> cpd00050_e0	FMN_p0 <=> FMN_e0	Transport_reaction
rxn00132_p0		cpd00001_p0 + cpd00018_p0 --> cpd00009_p0 + cpd00182_p0	H2O_p0 + AMP_p0 --> Phosphate_p0 + Adenosine_p0	Literature
rxn00391_e0	SO_3435 or SO_2420	cpd00001_e0 + cpd00050_e0 --> cpd00009_e0 + cpd00067_e0 + cpd00220_e0	H2O_e0 + FMN_e0 --> Phosphate_e0 + H_plus__e0 + Riboflavin_e0	Literature
rxn13723_e0	( SO_4591 and SO_1777 and SO_1779 ) or ( SO_4591 and SO_1777 and SO_1778 )	cpd11451_c0 + cpd17028_e0 --> 2.0 cpd00001_e0 + cpd00030_e0 + cpd11606_c0	mql7 + Manganese(IV) oxide_e0 --> 2.0 H2O_e0 + Mn2_plus__e0 + Menaquinone_7	Literature
rxn13724_e0	( SO_4591 and SO_1777 and SO_1779 ) or ( SO_4591 and SO_1777 and SO_1778 )	cpd17026_c0 + cpd17028_e0 --> 2.0 cpd00001_e0 + cpd00030_e0 + cpd17027_c0	methymenaquinol_7 + Manganese(IV) oxide_e0 --> 2.0 H2O_e0 + Mn2_plus__e0 + methylmenaquinone_7	Literature
rxn05527_c0		cpd00067_p0 + cpd00307_p0 --> cpd00067_c0 + cpd00307_c0	H_plus__p0 + Cytosine_p0 --> H_plus__c0 + Cytosine_c0	Transport_reaction
rxn05204_c0		cpd00067_p0 + cpd00311_p0 --> cpd00067_c0 + cpd00311_c0	H_plus__p0 + Guanosine_p0 --> H_plus__c0 + Guanosine_c0	Transport_reaction
rxn13683_e0	( SO_4591 and SO_3980 ) or ( SO_1777 and SO_1778 )	1.5 cpd11451_c0 + cpd11595_e0 --> cpd00001_e0 + 1.5 cpd11606_c0 + cpd17003_e0	1.5 mql7 + chromate_e0 --> H2O_e0 + 1.5 Menaquinone_7 + Cr(OH)3_e0	Literature
rxn13684_e0	( SO_4591 and SO_3980 ) or ( SO_1777 and SO_1778 )	cpd11595_e0 + 1.5 cpd17026_c0 --> cpd00001_e0 + cpd17003_e0 + 1.5 cpd17027_c0	chromate_e0 + 1.5 methymenaquinol_7 --> H2O_e0 + Cr(OH)3_e0 + 1.5 methylmenaquinone_7	Literature
EX_cpd00020_e0		cpd00020_e0 -->	Pyruvate_e0 -->	Exchange_reaction
EX_cpd00020_p0		cpd00020_p0 <=> cpd00020_e0	Pyruvate_p0 <=> Pyruvate_e0	Transport_reaction
rxn03173_c0		cpd00001_c0 + cpd02978_c0 --> cpd00012_c0 + cpd00067_c0 + cpd03521_c0	H2O_c0 + 7_8_Dihydroneopterin_3_triphosphate_c0 --> PPi_c0 + H_plus__c0 + Dihydroneopterin_phosphate_c0	Transport_reaction
EX_cpd11574_p0		cpd11574_p0 <=> cpd11574_e0	Molybdate_p0 <=> Molybdate_e0	Transport_reaction
EX_cpd11595_p0		cpd11595_p0 <=> cpd11595_e0	chromate_p0 <=> chromate_e0	Transport_reaction
EX_cpd00161_p0		cpd00161_p0 <=> cpd00161_e0	L_Threonine_p0 <=> L_Threonine_e0	Transport_reaction
EX_cpd00249_p0		cpd00249_p0 <=> cpd00249_e0	Uridine_p0 <=> Uridine_e0	Transport_reaction
EX_cpd00412_p0		cpd00412_p0 <=> cpd00412_e0	Deoxyuridine_p0 <=> Deoxyuridine_e0	Transport_reaction
EX_cpd00654_p0		cpd00654_p0 <=> cpd00654_e0	Deoxycytidine_p0 <=> Deoxycytidine_e0	Transport_reaction
EX_cpd00151_e0		cpd00151_e0 -->	Thymine_e0 -->	Exchange_reaction
EX_cpd00151_p0		cpd00151_p0 <=> cpd00151_e0	Thymine_p0 <=> Thymine_e0	Transport_reaction
EX_cpd00438_e0		cpd00438_e0 -->	Deoxyadenosine_e0 -->	Exchange_reaction
EX_cpd00438_p0		cpd00438_p0 <=> cpd00438_e0	Deoxyadenosine_p0 <=> Deoxyadenosine_e0	Transport_reaction
EX_cpd00367_e0		cpd00367_e0 -->	Cytidine_e0 -->	Exchange_reaction
EX_cpd00367_p0		cpd00367_p0 <=> cpd00367_e0	Cytidine_p0 <=> Cytidine_e0	Transport_reaction
EX_cpd00307_e0		cpd00307_e0 -->	Cytosine_e0 -->	Exchange_reaction
EX_cpd00307_p0		cpd00307_p0 <=> cpd00307_e0	Cytosine_p0 <=> Cytosine_e0	Transport_reaction
EX_cpd00311_e0		cpd00311_e0 -->	Guanosine_e0 -->	Exchange_reaction
EX_cpd00311_p0		cpd00311_p0 <=> cpd00311_e0	Guanosine_p0 <=> Guanosine_e0	Transport_reaction
EX_cpd00051_p0		cpd00051_p0 <=> cpd00051_e0	L_Arginine_p0 <=> L_Arginine_e0	Transport_reaction
EX_cpd17028_p0		cpd17028_p0 <=> cpd17028_e0	Manganese(IV) oxide_p0 <=> Manganese(IV) oxide_e0	Transport_reaction
EX_cpd00305_p0		cpd00305_p0 <=> cpd00305_e0	Thiamin_p0 <=> Thiamin_e0	Transport_reaction
EX_cpd00305_e0		cpd00305_e0 -->	Thiamin_e0 -->	Exchange_reaction
EX_cpd00025_e0		cpd00025_e0 -->	H2O2_e0 -->	Exchange_reaction
EX_cpd00025_p0		cpd00025_p0 <=> cpd00025_e0	H2O2_p0 <=> H2O2_e0	Transport_reaction
rxn13702_e0	SO_2727 and SO_4591 and SO_1777 and SO_1778	2.0 cpd10516_e0 + cpd11451_c0 --> 2.0 cpd00067_e0 + 2.0 cpd10515_e0 + cpd11606_c0	2.0 fe3_e0 + mql7 --> 2.0 H_plus__e0 + 2.0 Fe2_plus__e0 + Menaquinone_7	Literature
rxn13703_e0	SO_2727 and SO_4591 and SO_1777 and SO_1778	2.0 cpd10516_e0 + cpd17026_c0 --> 2.0 cpd00067_e0 + 2.0 cpd10515_e0 + cpd17027_c0	2.0 fe3_e0 + methymenaquinol_7 --> 2.0 H_plus__e0 + 2.0 Fe2_plus__e0 + methylmenaquinone_7	Literature
rxn43782_c0	SO_1396	cpd00001_c0 + cpd00002_c0 + cpd26831_p0 --> cpd00008_c0 + cpd00009_c0 + cpd00067_c0 + cpd26831_c0	H2O_c0 + ATP_c0 + D_Xylose_p0 --> ADP_c0 + Phosphate_c0 + H_plus__c0 + D_Xylose_c0	Literature
rxn25136_c0	SO_0900	cpd00006_c0 + cpd00306_c0 <-- cpd00005_c0 + cpd00067_c0 + cpd26831_c0	NADP_c0 + Xylitol_c0 <-- NADPH_c0 + H_plus__c0 + D_Xylose_c0	Literature
rxn01385_c0		cpd00003_c0 + cpd00306_c0 --> cpd00004_c0 + cpd00067_c0 + cpd00259_c0	NAD_c0 + Xylitol_c0 --> NADH_c0 + H_plus__c0 + D_Lyxulose_c0	Literature
rxn01199_c0	SO_4230	cpd00002_c0 + cpd00259_c0 --> cpd00008_c0 + cpd00067_c0 + cpd00198_c0	ATP_c0 + D_Lyxulose_c0 --> ADP_c0 + H_plus__c0 + D_Xylulose5_phosphate_c0	Literature
EX_cpd26831_p0		cpd26831_p0 <=> cpd26831_e0	D_Xylose_p0 <=> D_Xylose_e0	Transport_reaction
EX_cpd26831_e0		cpd26831_e0 -->	D_Xylose_e0 -->	Exchange_reaction
rxn08350_c0	SO_1522 or SO_0827	cpd00067_p0 + cpd00221_p0 <=> cpd00067_c0 + cpd00221_c0	H_plus__p0 + D_Lactate_p0 <=> H_plus__c0 + D_Lactate_c0	Transport_reaction
EX_cpd00094_e0		cpd00094_e0 -->	2_Oxobutyrate_e0 -->	Exchange_reaction
EX_cpd00094_p0		cpd00094_p0 <=> cpd00094_e0	2_Oxobutyrate_p0 <=> 2_Oxobutyrate_e0	Transport_reaction
rxn12522_c0		cpd00067_p0 + cpd00094_p0 --> cpd00067_c0 + cpd00094_c0	H_plus__p0 + 2_Oxobutyrate_p0 --> H_plus__c0 + 2_Oxobutyrate_c0	Transport_reaction
EX_cpd00182_e0		cpd00182_e0 -->	Adenosine_e0 -->	Exchange_reaction
EX_cpd00182_p0		cpd00182_p0 <=> cpd00182_e0	Adenosine_p0 <=> Adenosine_e0	Transport_reaction
EX_cpd00141_e0		cpd00141_e0 -->	Propionate_e0 -->	Exchange_reaction
EX_cpd00141_p0		cpd00141_p0 <=> cpd00141_e0	Propionate_p0 <=> Propionate_e0	Transport_reaction
EX_cpd00246_e0		cpd00246_e0 -->	Inosine_e0 -->	Exchange_reaction
EX_cpd00246_p0		cpd00246_p0 <=> cpd00246_e0	Inosine_p0 <=> Inosine_e0	Transport_reaction
EX_cpd00161_e0		cpd00161_e0 -->	L_Threonine_e0 -->	Exchange_reaction
EX_cpd12858_e0		cpd12858_e0 -->	V(5+) -->	Exchange_reaction
EX_cpd12857_e0		cpd12857_e0 -->	V(4+) -->	Exchange_reaction
rxn_V_e0	( SO_4591 and SO_1777 and SO_1779 ) or ( SO_4591 and SO_1777 and SO_1778 )	2.0 cpd00067_e0 + cpd11606_c0 + 2.0 cpd12857_e0 <-- cpd11451_c0 + 2.0 cpd12858_e0	2.0 H_plus__e0 + Menaquinone_7 + 2.0 V(4+) <-- mql7 + 2.0 V(5+)	Literature
EX_cpdPd2_e0		cpdPd2_e0 -->	Pd2+_e0 -->	Exchange_reaction
EX_cpdPd_e0		cpdPd_e0 -->	Pd_e0 -->	Exchange_reaction
rxn_Pd_e0	( SO_4591 and SO_1777 and SO_1779 ) or ( SO_4591 and SO_1777 and SO_1778 )	2.0 cpd00067_e0 + cpd11606_c0 + cpdPd_e0 <-- cpd11451_c0 + cpdPd2_e0	2.0 H_plus__e0 + Menaquinone_7 + Pd_e0 <-- mql7 + Pd2+_e0	Literature
rxn16629_e0	( SO_4591 and SO_1777 and SO_1779 ) or ( SO_4591 and SO_1777 and SO_1778 )	cpd00001_e0 + cpd04098_e0 + cpd11606_c0 <-- cpd00067_e0 + cpd01048_e0 + cpd11451_c0	H2O_e0 + Arsenite_e0 + Menaquinone_7 <-- H_plus__e0 + Arsenate_e0 + mql7	Literature
rxn13715_c0	SO_2097 and SO_2098 and SO_2099	cpd11606_c0 + cpd11640_p0 --> cpd11451_c0	Menaquinone_7 + H2_p0 --> mql7	Literature
EX_cpd00139_e0		cpd00139_e0 -->	Glycolate_e0 -->	Exchange_reaction
EX_cpd00139_p0		cpd00139_p0 <=> cpd00139_e0	Glycolate_p0 <=> Glycolate_e0	Transport_reaction
rxn20675_e0	SO_2727 and SO_4591 and SO_1777 and SO_1778	cpd11451_c0 + cpd00058_e0 --> cpd11606_c0 + cpd00067_e0 + cpd30760_e0	mql7_c0 + Cu2+_e0 --> Menaquinone_7_c0 + H_plus__e0 + Cu(I)_e0	Literature
EX_cpd30760_e0		cpd30760_e0 -->	Cu(I)_e0 -->	Exchange_reaction
EX_cpd00221_e0		cpd00221_e0 -->	D_Lactate_e0 -->	Exchange_reaction
EX_cpd00221_p0		cpd00221_p0 <=> cpd00221_e0	D_Lactate_p0 <=> D_Lactate_e0	Transport_reaction
EX_cpd00067_p0		cpd00067_e0 <=> cpd00067_p0	H_plus__e0 <=> H_plus__p0	Transport_reaction

## Sheet: Replaced_reactions
reaction_id	reaction_equation	reaction_eq_name	Removed
rxn10118_c0	2.0 cpd00067_c0 + cpd11640_c0 + cpd15560_c0 --> 2.0 cpd00067_e0 + cpd15561_c0	2.0 H_plus__c0 + H2_c0 + Ubiquinone_8_c0 --> 2.0 H_plus__e0 + Ubiquinol_8_c0	replaced by rxn13715_c0
rxn09313_c0	cpd00067_c0 + cpd00811_c0 + cpd15499_c0 <=> cpd00001_c0 + cpd00441_c0 + cpd15500_c0	H_plus__c0 + CH33NO_c0 + Menaquinol_8_c0 <=> H2O_c0 + CH33N_c0 + Menaquinone_8_c0	replaced by rxn17265_p0
rxn01862_c0	cpd00001_c0 + cpd00015_c0 + cpd00441_c0 <=> cpd00811_c0 + cpd00982_c0	H2O_c0 + FAD_c0 + CH33N_c0 <=> CH33NO_c0 + FADH2_c0	replaced by rxn17265_p0
rxn08527_c0	cpd00106_c0 + cpd15499_c0 <=> cpd00036_c0 + cpd15500_c0	Fumarate_c0 + Menaquinol_8_c0 <=> Succinate_c0 + Menaquinone_8_c0	replaced by rxn13707_p0, rxn13706_p0
rxn08528_c0	cpd00106_c0 + cpd15353_c0 <=> cpd00036_c0 + cpd15352_c0	Fumarate_c0 + 2_Demethylmenaquinol_8_c0 <=> Succinate_c0 + 2_Demethylmenaquinone_8_c0	replaced by rxn13707_p0, rxn13706_p0
rxn09315_c0	cpd00067_c0 + cpd00811_c0 + cpd15353_c0 <=> cpd00001_c0 + cpd00441_c0 + cpd15352_c0	H_plus__c0 + CH33NO_c0 + 2_Demethylmenaquinol_8_c0 <=> H2O_c0 + CH33N_c0 + 2_Demethylmenaquinone_8_c0	replaced by rxn17265_p0
rxn03978_c0	2.0 cpd00001_c0 + cpd00013_c0 + 6.0 cpd00109_c0 <=> 8.0 cpd00067_c0 + cpd00075_c0 + 6.0 cpd00110_c0	2.0 H2O_c0 + NH3_c0 + 6.0 Cytochrome_c3_plus__c0 <=> 8.0 H_plus__c0 + Nitrite_c0 + 6.0 Cytochrome_c2_plus__c0	replaced by rxn13734_c0
rxn10121_c0	2.0 cpd00067_c0 + cpd00209_c0 + cpd15499_c0 <=> cpd00001_c0 + 2.0 cpd00067_e0 + cpd00075_c0 + cpd15500_c0	2.0 H_plus__c0 + Nitrate_c0 + Menaquinol_8_c0 <=> H2O_c0 + 2.0 H_plus__e0 + Nitrite_c0 + Menaquinone_8_c0	replaced by rxn13733_c0
rxn10128_c0	cpd00067_c0 + cpd00811_c0 + cpd15353_e0 <=> cpd00001_c0 + cpd00441_c0 + cpd15352_e0	H_plus__c0 + CH33NO_c0 + 2_Demethylmenaquinol_8_e0 <=> H2O_c0 + CH33N_c0 + 2_Demethylmenaquinone_8_e0	replaced by rxn17265_p0
rxn10120_c0	2.0 cpd00067_c0 + cpd00209_c0 + cpd15561_c0 --> cpd00001_c0 + 2.0 cpd00067_e0 + cpd00075_c0 + cpd15560_c0	2.0 H_plus__c0 + Nitrate_c0 + Ubiquinol_8_c0 --> H2O_c0 + 2.0 H_plus__e0 + Nitrite_c0 + Ubiquinone_8_c0	replaced by rxn13733_c0
rxn08354_c0	cpd08021_c0 + cpd15499_c0 <=> cpd00001_c0 + cpd00450_c0 + cpd15500_c0	DMSO_c0 + Menaquinol_8_c0 <=> H2O_c0 + Methyl_sulfide_c0 + Menaquinone_8_c0	replaced by rxn13692_e0, rxn13693_e0
rxn01861_c0	cpd00001_c0 + cpd00003_c0 + cpd00441_c0 <=> cpd00004_c0 + 2.0 cpd00067_c0 + cpd00811_c0	H2O_c0 + NAD_c0 + CH33N_c0 <=> NADH_c0 + 2.0 H_plus__c0 + CH33NO_c0	replaced by rxn17265_p0
rxn10127_c0	cpd00067_c0 + cpd00811_c0 + cpd15499_e0 <=> cpd00001_c0 + cpd00441_c0 + cpd15500_e0	H_plus__c0 + CH33NO_c0 + Menaquinol_8_e0 <=> H2O_c0 + CH33N_c0 + Menaquinone_8_e0	replaced by rxn17265_p0
rxn08356_c0	cpd08021_c0 + cpd15353_c0 <=> cpd00001_c0 + cpd00450_c0 + cpd15352_c0	DMSO_c0 + 2_Demethylmenaquinol_8_c0 <=> H2O_c0 + Methyl_sulfide_c0 + 2_Demethylmenaquinone_8_c0	replaced by rxn13692_e0, rxn13693_e0

## Sheet: Reaction_direction
Reactions_id	Bounds from model_01	Bounds from model_02	Reaction_eq	Reaction_eq_name
rxn01705_c0	(-1000,1000)	(0,1000)	cpd00356_c0 + cpd00367_c0 --> cpd00046_c0 + cpd00067_c0 + cpd00533_c0	dCTP_c0 + Cytidine_c0 --> CMP_c0 + H_plus__c0 + dCDP_c0
rxn01129_c0	(-1000,1000)	(0,1000)	cpd00115_c0 + cpd00249_c0 --> cpd00067_c0 + cpd00091_c0 + cpd00177_c0	dATP_c0 + Uridine_c0 --> H_plus__c0 + UMP_c0 + dADP_c0
rxn10125_c0	(-1000,1000)	(0,1000)	cpd00004_c0 + cpd00006_c0 + 2.0 cpd00067_p0 --> cpd00003_c0 + cpd00005_c0 + 2.0 cpd00067_c0	NADH_c0 + NADP_c0 + 2.0 H_plus__p0 --> NAD_c0 + NADPH_c0 + 2.0 H_plus__c0
rxn05145_c0	(-1000,1000)	(0,1000)	cpd00001_c0 + cpd00002_c0 + cpd00009_p0 --> cpd00008_c0 + 2.0 cpd00009_c0 + cpd00067_c0	H2O_c0 + ATP_c0 + Phosphate_p0 --> ADP_c0 + 2.0 Phosphate_c0 + H_plus__c0
rxn03536_c0	(-1000,1000)	(0,1000)	cpd00002_c0 + cpd03918_c0 --> cpd00008_c0 + cpd00067_c0 + cpd03919_c0	ATP_c0 + Adenosyl_cobinamide_c0 --> ADP_c0 + H_plus__c0 + Adenosyl_cobinamide_phosphate_c0
rxn00237_c0	(-1000,1000)	(0,1000)	cpd00002_c0 + cpd00031_c0 --> cpd00008_c0 + cpd00038_c0	ATP_c0 + GDP_c0 --> ADP_c0 + GTP_c0
rxn02260_c0	(-1000,1000)	(-1000,0)	cpd00008_c0 + cpd00009_c0 + cpd03375_c0 <-- cpd00002_c0 + cpd00010_c0 + cpd00745_c0	ADP_c0 + Phosphate_c0 + 3_Hydroxypropanoyl_CoA_c0 <-- ATP_c0 + CoA_c0 + Hydracrylic_acid_c0
rxn00058_c0	(-1000,1000)	(0,1000)	cpd00007_c0 + 4.0 cpd00067_c0 + 4.0 cpd00110_c0 --> 2.0 cpd00001_c0 + 4.0 cpd00109_c0	O2_c0 + 4.0 H_plus__c0 + 4.0 Cytochrome_c2_plus__c0 --> 2.0 H2O_c0 + 4.0 Cytochrome_c3_plus__c0
rxn00772_c0	(-1000,1000)	(0,1000)	cpd00002_c0 + cpd00105_c0 --> cpd00008_c0 + cpd00067_c0 + cpd00101_c0	ATP_c0 + D_Ribose_c0 --> ADP_c0 + H_plus__c0 + ribose_5_phosphate_c0
rxn00908_c0	(-1000,1000)	(0,1000)	cpd00003_c0 + cpd00033_c0 + cpd00087_c0 --> cpd00004_c0 + cpd00011_c0 + cpd00013_c0 + cpd00125_c0	NAD_c0 + Glycine_c0 + Tetrahydrofolate_c0 --> NADH_c0 + CO2_c0 + NH3_c0 + 5_10_Methylenetetrahydrofolate_c0
rxn01678_c0	(-1000,1000)	(0,1000)	cpd00002_c0 + cpd00978_c0 --> cpd00008_c0 + cpd00358_c0	ATP_c0 + dUDP_c0 --> ADP_c0 + dUTP_c0
rxn00690_c0	(-1000,1000)	(0,1000)	cpd00002_c0 + cpd00047_c0 + cpd00087_c0 --> cpd00008_c0 + cpd00009_c0 + cpd00201_c0	ATP_c0 + Formate_c0 + Tetrahydrofolate_c0 --> ADP_c0 + Phosphate_c0 + 10_Formyltetrahydrofolate_c0
rxn00515_c0	(-1000,1000)	(0,1000)	cpd00002_c0 + cpd00090_c0 --> cpd00008_c0 + cpd00068_c0	ATP_c0 + IDP_c0 --> ADP_c0 + ITP_c0
rxn01370_c0	(-1000,1000)	(0,1000)	cpd00241_c0 + cpd00249_c0 --> cpd00067_c0 + cpd00091_c0 + cpd00295_c0	dGTP_c0 + Uridine_c0 --> H_plus__c0 + UMP_c0 + dGDP_c0
rxn00365_c0	(-1000,1000)	(0,1000)	cpd00002_c0 + cpd00367_c0 --> cpd00008_c0 + cpd00046_c0 + cpd00067_c0	ATP_c0 + Cytidine_c0 --> ADP_c0 + CMP_c0 + H_plus__c0
rxn00770_c0	(-1000,1000)	(0,1000)	cpd00002_c0 + cpd00101_c0 --> cpd00018_c0 + cpd00067_c0 + cpd00103_c0	ATP_c0 + ribose_5_phosphate_c0 --> AMP_c0 + H_plus__c0 + PRPP_c0
rxn05059_c0	(-1000,1000)	(0,1000)	2.0 cpd00001_c0 + cpd00356_c0 --> cpd00012_c0 + cpd00013_c0 + cpd00067_c0 + cpd00299_c0	2.0 H2O_c0 + dCTP_c0 --> PPi_c0 + NH3_c0 + H_plus__c0 + dUMP_c0
rxn00175_c0	(-1000,1000)	(0,1000)	cpd00002_c0 + cpd00010_c0 + cpd00029_c0 --> cpd00012_c0 + cpd00018_c0 + cpd00022_c0 + cpd00067_c0	ATP_c0 + CoA_c0 + Acetate_c0 --> PPi_c0 + AMP_c0 + Acetyl_CoA_c0 + H_plus__c0
rxn01128_c0	(-1000,1000)	(0,1000)	cpd00115_c0 + cpd00367_c0 --> cpd00046_c0 + cpd00067_c0 + cpd00177_c0	dATP_c0 + Cytidine_c0 --> CMP_c0 + H_plus__c0 + dADP_c0
rxn01512_c0	(-1000,1000)	(0,1000)	cpd00002_c0 + cpd00297_c0 --> cpd00008_c0 + cpd00357_c0	ATP_c0 + dTDP_c0 --> ADP_c0 + TTP_c0
rxn08655_c0	(-1000,1000)	(0,1000)	cpd00139_c0 + cpd15560_c0 --> cpd00040_c0 + cpd15561_c0	Glycolate_c0 + Ubiquinone_8_c0 --> Glyoxalate_c0 + Ubiquinol_8_c0
rxn00056_c0	(-1000,1000)	(0,1000)	cpd00007_c0 + 4.0 cpd00067_c0 + 4.0 cpd10515_c0 --> 2.0 cpd00001_c0 + 4.0 cpd10516_c0	O2_c0 + 4.0 H_plus__c0 + 4.0 Fe2_plus__c0 --> 2.0 H2O_c0 + 4.0 fe3_c0
rxn01510_c0	(-1000,1000)	(0,1000)	cpd00241_c0 + cpd00367_c0 --> cpd00046_c0 + cpd00067_c0 + cpd00295_c0	dGTP_c0 + Cytidine_c0 --> CMP_c0 + H_plus__c0 + dGDP_c0
rxn00077_c0	(-1000,1000)	(0,1000)	cpd00002_c0 + cpd00003_c0 --> cpd00006_c0 + cpd00008_c0 + cpd00067_c0	ATP_c0 + NAD_c0 --> NADP_c0 + ADP_c0 + H_plus__c0
rxn00709_c0	(-1000,1000)	(0,1000)	cpd00002_c0 + cpd00249_c0 --> cpd00008_c0 + cpd00067_c0 + cpd00091_c0	ATP_c0 + Uridine_c0 --> ADP_c0 + H_plus__c0 + UMP_c0
rxn01674_c0	(-1000,1000)	(0,1000)	cpd00249_c0 + cpd00356_c0 --> cpd00067_c0 + cpd00091_c0 + cpd00533_c0	Uridine_c0 + dCTP_c0 --> H_plus__c0 + UMP_c0 + dCDP_c0
rxn00542_c0	(-1000,1000)	(0,1000)	cpd00159_c0 --> cpd00047_c0 + cpd00071_c0	L_Lactate_c0 --> Formate_c0 + Acetaldehyde_c0
rxn00117_c0	(-1000,1000)	(0,1000)	cpd00002_c0 + cpd00014_c0 --> cpd00008_c0 + cpd00062_c0	ATP_c0 + UDP_c0 --> ADP_c0 + UTP_c0
rxn01987_c0	(-1000,1000)	(0,1000)	cpd00008_c0 + cpd00067_c0 + cpd00510_c0 --> cpd00002_c0 + cpd01242_c0	ADP_c0 + H_plus__c0 + deoxyribose_5_phosphate_c0 --> ATP_c0 + Thyminose_c0
rxn06197_c0	(-1000,1000)	(0,1000)	cpd00002_c0 + cpd11712_c0 --> cpd00008_c0 + cpd00067_c0 + cpd12508_c0	ATP_c0 + Protein_histidine_c0 --> ADP_c0 + H_plus__c0 + Protein_N_pros_phosphohistidine_c0
rxn01143_c0	(-1000,1000)	(0,1000)	cpd00002_c0 + cpd00184_c0 --> cpd00008_c0 + cpd00067_c0 + cpd00298_c0	ATP_c0 + Thymidine_c0 --> ADP_c0 + H_plus__c0 + dTMP_c0
rxn00669_c0	(-1000,1000)	(0,1000)	cpd00002_c0 + cpd00010_c0 + cpd00141_c0 --> cpd00008_c0 + cpd00009_c0 + cpd00086_c0	ATP_c0 + CoA_c0 + Propionate_c0 --> ADP_c0 + Phosphate_c0 + Propionyl_CoA_c0
rxn02460_c0	(-1000,1000)	(0,1000)	cpd00002_c0 + cpd00916_c0 --> cpd00008_c0 + cpd00067_c0 + cpd00934_c0	ATP_c0 + Ins1_4_5P3_c0 --> ADP_c0 + H_plus__c0 + Inositol_1_3_4_5_tetrakisphosphate_c0
rxn02937_c0	(-1000,1000)	(0,1000)	cpd00002_c0 + cpd02826_c0 --> cpd00008_c0 + cpd00009_c0 + cpd00067_c0 + cpd02140_c0	ATP_c0 + 5_Phosphoribosylformylglycinamidine_c0 --> ADP_c0 + Phosphate_c0 + H_plus__c0 + AIR_c0
rxn01396_c0	(-1000,1000)	(0,1000)	cpd00002_c0 + cpd00263_c0 --> cpd00008_c0 + cpd00067_c0 + cpd00478_c0	ATP_c0 + Pyridoxol_c0 --> ADP_c0 + H_plus__c0 + Pyridoxine_phosphate_c0
rxn01807_c0	(-1000,1000)	(0,1000)	cpd00002_c0 + cpd00419_c0 --> cpd00008_c0 + cpd00067_c0 + cpd00493_c0	ATP_c0 + PM_c0 --> ADP_c0 + H_plus__c0 + Pyridoxamine_phosphate_c0
rxn01127_c0	(-1000,1000)	(0,1000)	cpd00002_c0 + cpd00067_c0 + cpd00294_c0 --> cpd00008_c0 + cpd00177_c0	ATP_c0 + H_plus__c0 + dAMP_c0 --> ADP_c0 + dADP_c0
rxn02569_c0	(-1000,1000)	(0,1000)	cpd00001_c0 + cpd00002_c0 + cpd01078_c0 --> cpd00009_c0 + cpd00018_c0 + cpd00067_c0 + cpd03078_c0	H2O_c0 + ATP_c0 + Selenide_c0 --> Phosphate_c0 + AMP_c0 + H_plus__c0 + Selenophosphate_c0
rxn00615_c0	(-1000,1000)	(0,1000)	cpd00002_c0 + cpd00100_c0 --> cpd00008_c0 + cpd00067_c0 + cpd00080_c0	ATP_c0 + Glycerol_c0 --> ADP_c0 + H_plus__c0 + Glycerol_3_phosphate_c0
rxn01671_c0	(-1000,1000)	(0,1000)	cpd00002_c0 + cpd02016_c0 --> cpd00008_c0 + cpd00067_c0 + cpd00355_c0	ATP_c0 + N_Ribosylnicotinamide_c0 --> ADP_c0 + H_plus__c0 + Nicotinamide_ribonucleotide_c0
rxn02362_c0	(-1000,1000)	(0,1000)	cpd00002_c0 + cpd00067_c0 + cpd00853_c0 --> cpd00008_c0 + cpd00009_c0 + cpd03699_c0	ATP_c0 + H_plus__c0 + DPG_c0 --> ADP_c0 + Phosphate_c0 + cDPG_c0
rxn07841_c0	(-1000,1000)	(0,1000)	cpd00002_c0 + cpd00202_c0 --> cpd00012_c0 + cpd00067_c0 + cpd15130_c0	ATP_c0 + DMAPP_c0 --> PPi_c0 + H_plus__c0 + Isopentenyl_ATP_c0
rxn00134_c0	(-1000,1000)	(0,1000)	cpd00002_c0 + cpd00182_c0 --> cpd00008_c0 + cpd00018_c0 + cpd00067_c0	ATP_c0 + Adenosine_c0 --> ADP_c0 + AMP_c0 + H_plus__c0
rxn01434_c0	(-1000,1000)	(0,1000)	cpd00002_c0 + cpd00041_c0 + cpd00274_c0 --> cpd00012_c0 + cpd00018_c0 + 2.0 cpd00067_c0 + cpd02152_c0	ATP_c0 + L_Aspartate_c0 + Citrulline_c0 --> PPi_c0 + AMP_c0 + 2.0 H_plus__c0 + L_Argininosuccinate_c0
rxn00985_c0	(-1000,1000)	(0,1000)	cpd00002_c0 + cpd00141_c0 --> cpd00008_c0 + cpd01844_c0	ATP_c0 + Propionate_c0 --> ADP_c0 + Propionyl_phosphate_c0
rxn00835_c0	(-1000,1000)	(0,1000)	cpd00002_c0 + cpd00246_c0 --> cpd00008_c0 + cpd00067_c0 + cpd00114_c0	ATP_c0 + Inosine_c0 --> ADP_c0 + H_plus__c0 + IMP_c0
rxn00409_c0	(-1000,1000)	(0,1000)	cpd00002_c0 + cpd00096_c0 --> cpd00008_c0 + cpd00052_c0	ATP_c0 + CDP_c0 --> ADP_c0 + CTP_c0
rxn02128_c0	(-1000,1000)	(0,1000)	cpd00002_c0 + cpd00620_c0 --> cpd00008_c0 + cpd00067_c0 + cpd00834_c0	ATP_c0 + Pantetheine_c0 --> ADP_c0 + H_plus__c0 + Phosphopantetheine_c0
rxn00808_c0	(-1000,1000)	(0,1000)	cpd00002_c0 + cpd00108_c0 --> cpd00008_c0 + cpd00067_c0 + cpd00348_c0	ATP_c0 + Galactose_c0 --> ADP_c0 + H_plus__c0 + D_Galactose_1_phosphate_c0
rxn05054_c0	(-1000,1000)	(0,1000)	cpd00002_c0 + cpd02039_c0 + cpd03917_c0 --> cpd00008_c0 + cpd00009_c0 + cpd00067_c0 + cpd03918_c0	ATP_c0 + 1_Aminopropan_2_ol_c0 + Adenosylcobyric_acid_c0 --> ADP_c0 + Phosphate_c0 + H_plus__c0 + Adenosyl_cobinamide_c0
rxn00839_c0	(-1000,1000)	(0,1000)	cpd00002_c0 + cpd00177_c0 --> cpd00008_c0 + cpd00115_c0	ATP_c0 + dADP_c0 --> ADP_c0 + dATP_c0
rxn01673_c0	(-1000,1000)	(0,1000)	cpd00002_c0 + cpd00533_c0 --> cpd00008_c0 + cpd00356_c0	ATP_c0 + dCDP_c0 --> ADP_c0 + dCTP_c0
rxn09240_c0	(-1000,1000)	(0,1000)	cpd00001_c0 + cpd00002_c0 + cpd00038_c0 + cpd00048_c0 --> cpd00009_c0 + cpd00012_c0 + cpd00031_c0 + cpd00067_c0 + cpd00193_c0	H2O_c0 + ATP_c0 + GTP_c0 + Sulfate_c0 --> Phosphate_c0 + PPi_c0 + GDP_c0 + H_plus__c0 + APS_c0
rxn01219_c0	(-1000,1000)	(0,1000)	cpd00002_c0 + cpd00067_c0 + cpd00206_c0 --> cpd00008_c0 + cpd00533_c0	ATP_c0 + H_plus__c0 + dCMP_c0 --> ADP_c0 + dCDP_c0
rxn00771_c0	(-1000,1000)	(0,1000)	cpd00002_c0 + cpd00101_c0 --> cpd00008_c0 + cpd00067_c0 + cpd00847_c0	ATP_c0 + ribose_5_phosphate_c0 --> ADP_c0 + H_plus__c0 + Ribose_1_5_bisphosphate_c0
rxn13990_c0	(-1000,1000)	(0,1000)	cpd00002_c0 + cpd00122_c0 --> cpd00008_c0 + cpd00067_c0 + cpd02611_c0	ATP_c0 + N_Acetyl_D_glucosamine_c0 --> ADP_c0 + H_plus__c0 + N_Acetyl_D_glucosamine1_phosphate_c0
rxn03181_c0	(-1000,1000)	(0,1000)	cpd00002_c0 + cpd03002_c0 --> cpd00008_c0 + cpd00067_c0 + cpd02993_c0	ATP_c0 + Lipid_A_disaccharide_c0 --> ADP_c0 + H_plus__c0 + Lipid_IVA_c0
rxn06672_c0	(-1000,1000)	(0,1000)	cpd00002_c0 + cpd00242_c0 + cpd12848_c0 --> cpd00008_c0 + cpd00009_c0 + cpd00067_c0 + cpd12543_c0	ATP_c0 + H2CO3_c0 + Holo_carboxylase_c0 --> ADP_c0 + Phosphate_c0 + H_plus__c0 + Carboxybiotin_carboxyl_carrier_protein_c0
rxn01739_c0	(-1000,1000)	(0,1000)	cpd00002_c0 + cpd00383_c0 --> cpd00008_c0 + cpd00067_c0 + cpd02030_c0	ATP_c0 + Shikimate_c0 --> ADP_c0 + H_plus__c0 + 3_phosphoshikimate_c0
rxn00361_c0	(-1000,1000)	(0,1000)	cpd00002_c0 + cpd00193_c0 --> cpd00008_c0 + cpd00044_c0 + cpd00067_c0	ATP_c0 + APS_c0 --> ADP_c0 + 3_phosphoadenylylsulfate_c0 + H_plus__c0
rxn04384_c0	(-1000,1000)	(0,1000)	cpd00002_c0 + cpd02547_c0 + cpd03917_c0 --> cpd00008_c0 + cpd00009_c0 + cpd00067_c0 + cpd03919_c0	ATP_c0 + R_1_Aminopropan_2_yl_phosphate_c0 + Adenosylcobyric_acid_c0 --> ADP_c0 + Phosphate_c0 + H_plus__c0 + Adenosyl_cobinamide_phosphate_c0
rxn00148_c0	(-1000,1000)	(-1000,0)	cpd00002_c0 + cpd00020_c0 <-- cpd00008_c0 + cpd00061_c0 + cpd00067_c0	ATP_c0 + Pyruvate_c0 <-- ADP_c0 + Phosphoenolpyruvate_c0 + H_plus__c0
rxn01102_c0	(-1000,1000)	(0,1000)	cpd00002_c0 + cpd00223_c0 --> cpd00008_c0 + cpd00067_c0 + cpd00169_c0	ATP_c0 + Glycerate_c0 --> ADP_c0 + H_plus__c0 + 3_Phosphoglycerate_c0
rxn00695_c0	(-1000,1000)	(0,1000)	cpd00002_c0 + cpd00089_c0 --> cpd00012_c0 + cpd00387_c0	ATP_c0 + Glucose_1_phosphate_c0 --> PPi_c0 + ADPglucose_c0
rxn03535_c0	(-1000,1000)	(0,1000)	cpd00002_c0 + cpd03915_c0 --> cpd00421_c0 + cpd03916_c0	ATP_c0 + CobIyrinate_diamide_c0 --> Triphosphate_c0 + Adenosyl_cobyrinate_diamide_c0
rxn00392_c0	(-1000,1000)	(0,1000)	cpd00002_c0 + cpd00220_c0 --> cpd00008_c0 + cpd00050_c0	ATP_c0 + Riboflavin_c0 --> ADP_c0 + FMN_c0
rxn02175_c0	(-1000,1000)	(0,1000)	cpd00002_c0 + cpd00834_c0 --> cpd00012_c0 + cpd00655_c0	ATP_c0 + Phosphopantetheine_c0 --> PPi_c0 + Dephospho_CoA_c0
rxn02009_c0	(-1000,1000)	(0,1000)	cpd00002_c0 + cpd00039_c0 + cpd00525_c0 --> cpd00008_c0 + cpd00009_c0 + cpd00067_c0 + cpd02861_c0	ATP_c0 + L_Lysine_c0 + UDP_N_acetylmuramoyl_L_alanyl_D_glutamate_c0 --> ADP_c0 + Phosphate_c0 + H_plus__c0 + UDP_N_acetylmuramoyl_L_alanyl_D_glutamyl_L_lysine_c0
rxn02314_c0	(-1000,1000)	(0,1000)	cpd00002_c0 + cpd00805_c0 --> cpd00008_c0 + cpd00067_c0 + cpd02371_c0	ATP_c0 + D_Tagatose_6_phosphate_c0 --> ADP_c0 + H_plus__c0 + D_Tagatose_1_6_biphosphate_c0
rxn03540_c0	(-1000,1000)	(0,1000)	4.0 cpd00001_c0 + 4.0 cpd00002_c0 + 4.0 cpd00053_c0 + cpd03916_c0 --> 4.0 cpd00008_c0 + 4.0 cpd00009_c0 + 4.0 cpd00023_c0 + 4.0 cpd00067_c0 + cpd03917_c0	4.0 H2O_c0 + 4.0 ATP_c0 + 4.0 L_Glutamine_c0 + Adenosyl_cobyrinate_diamide_c0 --> 4.0 ADP_c0 + 4.0 Phosphate_c0 + 4.0 L_Glutamate_c0 + 4.0 H_plus__c0 + Adenosylcobyric_acid_c0
rxn01300_c0	(-1000,1000)	(0,1000)	cpd00002_c0 + cpd00227_c0 --> cpd00008_c0 + cpd00067_c0 + cpd00809_c0	ATP_c0 + L_Homoserine_c0 --> ADP_c0 + H_plus__c0 + O_Phospho_L_homoserine_c0
rxn11569_c0	(-1000,1000)	(0,1000)	cpd00002_c0 + cpd00242_c0 + cpd01317_c0 --> cpd00008_c0 + cpd00009_c0 + cpd00067_c0 + cpd00948_c0	ATP_c0 + H2CO3_c0 + Geranoyl_CoA_c0 --> ADP_c0 + Phosphate_c0 + H_plus__c0 + Isohexenyl_glutaconyl_CoA_c0
rxn00721_c0	(-1000,1000)	(0,1000)	cpd00002_c0 + cpd00093_c0 --> cpd00012_c0 + cpd00067_c0 + cpd02102_c0	ATP_c0 + Anthranilate_c0 --> PPi_c0 + H_plus__c0 + N_Adenylylanthranilate_c0
rxn02503_c0	(-1000,1000)	(0,1000)	cpd00002_c0 + cpd00954_c0 --> cpd00018_c0 + 2.0 cpd00067_c0 + cpd02920_c0	ATP_c0 + 6_hydroxymethyl_dihydropterin_c0 --> AMP_c0 + 2.0 H_plus__c0 + 2_Amino_4_hydroxy_6_hydroxymethyl_7_8_dihydropteridinediphosphate_c0
rxn01135_c0	(-1000,1000)	(0,1000)	cpd00002_c0 + cpd00010_c0 + cpd00180_c0 --> cpd00012_c0 + cpd00018_c0 + cpd00067_c0 + cpd00262_c0	ATP_c0 + CoA_c0 + Oxalate_c0 --> PPi_c0 + AMP_c0 + H_plus__c0 + Oxalyl_CoA_c0
rxn00113_c0	(-1000,1000)	(0,1000)	cpd00001_c0 + 2.0 cpd00002_c0 + cpd00011_c0 + cpd00013_c0 --> 2.0 cpd00008_c0 + cpd00009_c0 + 3.0 cpd00067_c0 + cpd00146_c0	H2O_c0 + 2.0 ATP_c0 + CO2_c0 + NH3_c0 --> 2.0 ADP_c0 + Phosphate_c0 + 3.0 H_plus__c0 + Carbamoylphosphate_c0
rxn01353_c0	(-1000,1000)	(0,1000)	cpd00002_c0 + cpd00295_c0 --> cpd00008_c0 + cpd00241_c0	ATP_c0 + dGDP_c0 --> ADP_c0 + dGTP_c0
rxn00379_c0	(-1000,1000)	(0,1000)	cpd00002_c0 + cpd00048_c0 --> cpd00012_c0 + cpd00193_c0	ATP_c0 + Sulfate_c0 --> PPi_c0 + APS_c0
rxn02155_c0	(-1000,1000)	(0,1000)	cpd00002_c0 + cpd00873_c0 --> cpd00012_c0 + cpd00638_c0	ATP_c0 + Nicotinate_ribonucleotide_c0 --> PPi_c0 + Deamido_NAD_c0
rxn00914_c0	(-1000,1000)	(0,1000)	cpd00002_c0 + cpd00311_c0 --> cpd00008_c0 + cpd00067_c0 + cpd00126_c0	ATP_c0 + Guanosine_c0 --> ADP_c0 + H_plus__c0 + GMP_c0
rxn00124_c0	(-1000,1000)	(0,1000)	cpd00002_c0 + cpd00215_c0 --> cpd00008_c0 + cpd00016_c0 + cpd00067_c0	ATP_c0 + Pyridoxal_c0 --> ADP_c0 + Pyridoxal_phosphate_c0 + H_plus__c0
rxn00410_c0	(-1000,1000)	(0,1000)	cpd00002_c0 + cpd00013_c0 + cpd00062_c0 --> cpd00008_c0 + cpd00009_c0 + cpd00052_c0 + 2.0 cpd00067_c0	ATP_c0 + NH3_c0 + UTP_c0 --> ADP_c0 + Phosphate_c0 + CTP_c0 + 2.0 H_plus__c0
rxn00303_c0	(-1000,1000)	(0,1000)	cpd00002_c0 + cpd00038_c0 --> cpd00018_c0 + 2.0 cpd00067_c0 + cpd02740_c0	ATP_c0 + GTP_c0 --> AMP_c0 + 2.0 H_plus__c0 + Guanosine_5_triphosphate_3_diphosphate_c0
rxn00105_c0	(-1000,1000)	(0,1000)	cpd00002_c0 + cpd00355_c0 --> cpd00003_c0 + cpd00012_c0	ATP_c0 + Nicotinamide_ribonucleotide_c0 --> NAD_c0 + PPi_c0
rxn05029_c0	(-1000,1000)	(0,1000)	cpd00002_c0 + cpd03422_c0 --> cpd00421_c0 + cpd03918_c0	ATP_c0 + Cobinamide_c0 --> Triphosphate_c0 + Adenosyl_cobinamide_c0
rxn02889_c0	(-1000,1000)	(0,1000)	cpd00002_c0 + cpd00242_c0 + cpd01966_c0 --> cpd00008_c0 + cpd00009_c0 + cpd00067_c0 + cpd02068_c0	ATP_c0 + H2CO3_c0 + Dimethylacryloyl_CoA_c0 --> ADP_c0 + Phosphate_c0 + H_plus__c0 + 3_Methylglutaconyl_CoA_c0
rxn05142_c0	(-1000,1000)	(0,1000)	cpd00001_c0 + cpd00003_c0 + cpd03333_c0 --> cpd00004_c0 + 2.0 cpd00067_c0 + cpd00373_c0	H2O_c0 + NAD_c0 + Sinapaldehyde_c0 --> NADH_c0 + 2.0 H_plus__c0 + Sinapate_c0
rxn09143_c0	(-1000,1000)	(0,1000)	cpd00001_c0 + cpd15541_c0 --> cpd00067_c0 + cpd15269_c0 + cpd15349_c0	H2O_c0 + Phosphatidylglycerol_dioctadec_11_enoyl_c0 --> H_plus__c0 + octadecenoate_c0 + 2_Acyl_sn_glycero_3_phosphoglycerol_octadec_11_enoyl_c0
rxn05778_c0	(-1000,1000)	(0,1000)	cpd00001_c0 + cpd00003_c0 + cpd03077_c0 --> cpd00004_c0 + cpd00013_c0 + cpd00067_c0 + cpd11625_c0	H2O_c0 + NAD_c0 + alpha_Amino_acid_c0 --> NADH_c0 + NH3_c0 + H_plus__c0 + 2_Oxo_acid_c0
rxn00015_c0	(-1000,1000)	(0,1000)	2.0 cpd00118_c0 --> cpd00013_c0 + cpd03802_c0	2.0 Putrescine_c0 --> NH3_c0 + Homospermidine_c0
rxn00658_c0	(-1000,1000)	(0,1000)	cpd00001_c0 + cpd00788_c0 --> cpd00029_c0 + cpd00085_c0	H2O_c0 + N_Acetyl_beta_alanine_c0 --> Acetate_c0 + beta_Alanine_c0
rxn02961_c0	(-1000,1000)	(0,1000)	cpd00052_c0 + cpd02233_c0 --> cpd00012_c0 + cpd00067_c0 + cpd03379_c0	CTP_c0 + Ciliatine_c0 --> PPi_c0 + H_plus__c0 + CMPciliatine_c0
