# Supplementary material for: Reconstruction of a Genome-Scale Metabolic Network for Shewanella oneidensis MR-1 and Analysis of its Metabolic Potential for Bioelectrochemical Systems
Source: Front Bioeng Biotechnol. 2022 May 12;10:913077. doi: 10.3389/fbioe.2022.913077 (PMC9133699; doi:10.3389/fbioe.2022.913077)
Supplement: Supplementary file 3 [file DataSheet1.ZIP › Supplementary file 1/Table S4.xlsx]

## Sheet: Sheet1
reaction_id	reaction_equation	reaction_eq_name	source
rxn01842_c0	cpd00002_c0 + cpd00010_c0 + cpd00430_c0 --> cpd00012_c0 + cpd00018_c0 + 2.0 cpd00067_c0 + cpd00452_c0	ATP_c0 + CoA_c0 + PACT_c0 --> PPi_c0 + AMP_c0 + 2.0 H_plus__c0 + Phenylacetyl_CoA_c0	Gapfilling_for_L-lactate
rxn05989_c0	cpd01431_c0 + cpd11611_c0 --> cpd00010_c0 + cpd11423_c0	2-Glyceride_c0 + Acyl_CoA_c0 --> CoA_c0 + 1,2-Diacyl-sn-glycerol_c0	Gapfilling_for_L-lactate
rxn13680_c0	cpd00003_c0 + cpd00023_c0 + cpd02546_c0 <=> cpd00004_c0 + cpd00024_c0 + cpd00067_c0 + cpd17004_c0	NAD_c0 + L_Glutamate_c0 + CMP_KDO_c0 <=> NADH_c0 + 2_Oxoglutarate_c0 + H_plus__c0 + CMP-8-amino-3,8-dideoxy-D-manno-oct-2-ulosonic acid_c0	Gapfilling_for_L-lactate
rxn13737_c0	cpd15654_c0 <=> cpd00117_c0 + cpd17032_c0	PeptidoglycansubunitofEscherichiacoli_c0 <=> D_Alanine_c0 + Peptidoglycan subunit crosslinked	Gapfilling_for_L-lactate
rxn03325_c0	cpd00001_c0 + cpd00452_c0 + cpd03296_c0 --> cpd00010_c0 + cpd00067_c0 + cpd00705_c0 + cpd03292_c0	H2O_c0 + Phenylacetyl_CoA_c0 + Isopenicillin_N_c0 --> CoA_c0 + H_plus__c0 + L_2_Aminoadipate_c0 + Penicillin_G_c0	Gapfilling_for_L-lactate
rxn11139_c0	cpd00009_c0 + cpd00179_c0 <=> cpd00027_c0 + cpd00089_c0	Phosphate_c0 + Maltose_c0 <=> D_Glucose_c0 + Glucose_1_phosphate_c0	Gapfilling_for_L-lactate
rxn01645_c0	cpd00020_c0 + cpd02095_c0 <=> cpd00035_c0 + cpd00346_c0	Pyruvate_c0 + L_2_4_Diaminobutyrate_c0 <=> L_Alanine_c0 + L_Aspartate4_semialdehyde_c0	Gapfilling_for_L-lactate
rxn07465_c0	cpd00067_c0 + cpd02095_c0 --> cpd00011_c0 + cpd00726_c0	H_plus__c0 + L_2_4_Diaminobutyrate_c0 --> CO2_c0 + 1_3_Propanediamine_c0	Gapfilling_for_L-lactate
rxn02871_c0	cpd00001_c0 + cpd00067_c0 + cpd03292_c0 --> cpd00430_c0 + cpd01896_c0	H2O_c0 + H_plus__c0 + Penicillin_G_c0 --> PACT_c0 + 6_Aminopenicillanate_c0	Gapfilling_for_L-lactate
rxn07098_c0	cpd00001_c0 + cpd03296_c0 + cpd11611_c0 <=> cpd00010_c0 + cpd00067_c0 + cpd00705_c0 + cpd11668_c0	H2O_c0 + Isopenicillin_N_c0 + Acyl_CoA_c0 <=> CoA_c0 + H_plus__c0 + L_2_Aminoadipate_c0 + Penam_c0	Gapfilling_for_L-lactate
rxn10076_c0	cpd03495_c0 --> cpd02229_c0 + cpd15654_c0	Undecaprenyl_diphospho_N_acetylmuramoyl__N_acetylglucosamine_L_ala_D_glu_meso_2_6_diaminopimeloyl_D_ala_D_ala_c0 --> Bactoprenyl_diphosphate_c0 + PeptidoglycansubunitofEscherichiacoli_c0	Gapfilling_for_L-lactate
rxn05270_c0	cpd00001_c0 + cpd11422_c0 --> cpd00009_c0 + cpd11423_c0	H2O_c0 + 1,2_diacyl_sn_glycerol 3_phosphate_c0 --> Phosphate_c0 + 1,2-Diacyl-sn-glycerol_c0	Gapfilling_for_L-lactate
rxn10095_c0	cpd00001_c0 + cpd02140_c0 --> 2.0 cpd00047_c0 + 4.0 cpd00067_c0 + cpd02775_c0	H2O_c0 + AIR_c0 --> 2.0 Formate_c0 + 4.0 H_plus__c0 + 4_Amino_5_phosphomethyl_2_methylpyrimidine_c0	Gapfilling_for_L-lactate
rxn10620_c0	cpd00038_c0 + cpd00939_c0 <=> cpd00031_c0 + cpd00067_c0 + cpd02775_c0	GTP_c0 + Toxopyrimidine_c0 <=> GDP_c0 + H_plus__c0 + 4_Amino_5_phosphomethyl_2_methylpyrimidine_c0	Gapfilling_for_L-lactate
