# Supplementary material for: Reconstruction of a Genome-Scale Metabolic Network for Shewanella oneidensis MR-1 and Analysis of its Metabolic Potential for Bioelectrochemical Systems
Source: Front Bioeng Biotechnol. 2022 May 12;10:913077. doi: 10.3389/fbioe.2022.913077 (PMC9133699; doi:10.3389/fbioe.2022.913077)
Supplement: Supplementary file 3 [file DataSheet1.ZIP › Supplementary file 1/Table S5.xlsx]

## Sheet: Sheet1
PM	Substrate_name	Substrate_id	Avg_height	avg_height_ratio	grows_in_experiment	iLJ1162	iMR1_799	iSO783
PM1_A01	Negative Control	none	70	1	-	-	-	-
PM1_A02	L-Arabinose	cpd00224	37	0.528571	-	-	-	-
PM1_A03	N-Acetyl-D-Glucosamine	cpd00122	229	3.27143	+	+	+	+
PM1_A04	D-Saccharic Acid	cpd00571	31	0.442857	-	-	-	-
PM1_A05	Succinic Acid	cpd00036	33	0.471429	-	+	+	+
PM1_A06	D-Galactose	cpd00108	27	0.385714	-	-	-	-
PM1_A07	L-Aspartic Acid	cpd00041	44	0.628571	-	-	+	-
PM1_A08	L-Proline	cpd00129	43	0.614286	-	-	+	-
PM1_A09	D-Alanine	cpd00117	25	0.357143	-	-	+	-
PM1_A10	D-Trehalose	cpd00794	55	0.785714	-	-	-	-
PM1_A11	D-Mannose	cpd00138	26	0.371429	-	-	-	-
PM1_A12	Dulcitol	cpd01171	64	0.914286	unclear	-	-	-
PM1_B01	D-Serine	cpd00550	56	0.8	unclear	-	-	-
PM1_B02	D-Sorbitol	cpd00588	39	0.557143	-	-	-	-
PM1_B03	Glycerol	cpd00100	19	0.271429	-	-	+	-
PM1_B04	L-Fucose	cpd00751	18	0.257143	-	-	-	-
PM1_B05	D-Glucuronic Acid	cpd01735	13	0.185714	-	-	-	-
PM1_B06	D-Gluconic Acid	cpd00222	29	0.414286	-	-	-	-
PM1_B07	D,L-a-Glycerol- Phosphate	cpd00080	19	0.271429	-	+	-	-
PM1_B08	D-Xylose	cpd00154	39	0.557143	-	-	-	-
PM1_B09	L-Lactic Acid	cpd00159	220	3.14286	+	+	+	+
PM1_B10	Formic Acid	cpd00047	14	0.2	-	+	+	+
PM1_B11	D-Mannitol	cpd00314	58	0.828571	unclear	-	-	-
PM1_B12	L-Glutamic Acid	cpd00023	103	1.47143	unclear	+	+	-
PM1_C01	D-Glucose-6-Phosphate	cpd00079	51	0.728571	-	+	-	-
PM1_C02	D-Galactonic Acid-g-Lactone	cpd02143	20	0.285714	-	-	-	-
PM1_C03	D,L-Malic Acid	cpd00386	38	0.542857	-	-	-	-
PM1_C04	D-Ribose	cpd00105	45	0.642857	-	-	-	-
PM1_C05	Tween 20	cpd13391	227	3.24286	+	-	-	-
PM1_C06	L-Rhamnose	cpd00396	15	0.214286	-	-	-	-
PM1_C07	D-Fructose	cpd00082	38	0.542857	-	-	-	-
PM1_C08	Acetic Acid	cpd00029	126	1.8	+	+	+	+
PM1_C09	a-D-Glucose	cpd19001	39	0.557143	-	-	-	-
PM1_C10	Maltose	cpd00179	48	0.685714	-	-	-	-
PM1_C11	D-Melibiose	cpd03198	53	0.757143	-	-	-	-
PM1_C12	Thymidine	cpd00184	226	3.22857	+	+	+	-
PM1_D01	L-Asparagine	cpd00132	84	1.2	unclear	-	+	-
PM1_D02	D-Aspartic Acid	cpd00320	39	0.557143	-	-	-	-
PM1_D03	D-Glucosaminic Acid	cpd02351	45	0.642857	-	-	-	-
PM1_D04	1,2-Propanediol	cpd00453	31	0.442857	-	-	-	-
PM1_D05	Tween 40	cpd24417	93	1.32857	unclear	-	-	-
PM1_D06	a-Keto-Glutaric Acid	cpd00024	34	0.485714	-	-	+	+
PM1_D07	a-Keto-Butyric Acid	cpd00094	160	2.28571	+	+	-	-
PM1_D08	a-Methyl-D-Galactoside	cpd24416	40	0.571429	-	-	-	-
PM1_D09	a-D-Lactose	cpd00208	39	0.557143	-	-	-	-
PM1_D10	Lactulose	cpd04349	52	0.742857	-	-	-	-
PM1_D11	Sucrose	cpd00076	61	0.871429	unclear	-	-	-
PM1_D12	Uridine	cpd00249	250	3.57143	+	+	+	+
PM1_E01	L-Glutamine	cpd00053	93	1.32857	unclear	+	+	-
PM1_E02	m-Tartaric Acid	cpd00432	31	0.442857	-	-	-	-
PM1_E03	D-Glucose-1-Phosphate	cpd00089	42	0.6	-	+	-	-
PM1_E04	D-Fructose-6-Phosphate	cpd00072	18	0.257143	-	-	-	-
PM1_E05	Tween 80	cpd13392	132	1.88571	+	-	-	-
PM1_E06	a-Hydroxy Glutaric Acid-g-Lactone	cpd23862	36	0.514286	-	-	-	-
PM1_E07	a-Hydroxy-Butyric Acid	cpd03561	162	2.31429	+	+	-	-
PM1_E08	b-Methyl-D-Glucoside	cpd11603	39	0.557143	-	-	-	-
PM1_E09	Adonitol	cpd00366	45	0.642857	-	-	-	-
PM1_E10	Maltotriose	cpd01262	54	0.771429	-	-	-	-
PM1_E11	2`-Deoxy-Adenosine	cpd00438	237	3.38571	+	+	+	-
PM1_E12	Adenosine	cpd00182	241	3.44286	+	+	+	-
PM1_F01	Glycyl-L-Aspartic Acid	cpd11589	238	3.4	+	+	+	-
PM1_F02	Citric Acid	cpd00137	33	0.471429	-	-	-	-
PM1_F03	m-Inositol	cpd00121	45	0.642857	-	-	-	-
PM1_F04	D-Threonine	cpd00611	27	0.385714	-	-	-	-
PM1_F05	Fumaric Acid	cpd00106	36	0.514286	-	+	+	+
PM1_F06	Bromo-Succinic Acid	cpd23859	30	0.428571	-	-	-	-
PM1_F07	Propionic Acid	cpd00141	149	2.12857	+	+	+	+
PM1_F08	Mucic Acid	cpd00652	31	0.442857	-	-	-	-
PM1_F09	Glycolic Acid	cpd00139	37	0.528571	-	-	+	+
PM1_F10	Glyoxylic Acid	cpd00040	16	0.228571	-	-	-	-
PM1_F11	D-Cellobiose	cpd00158	79	1.12857	unclear	-	-	-
PM1_F12	Inosine	cpd00246	239	3.41429	+	+	+	-
PM1_G01	Glycyl-L-Glutamic Acid	cpd24418	232	3.31429	+	+	+	-
PM1_G02	Tricarballylic Acid	cpd16654	28	0.4	-	-	-	-
PM1_G03	L-Serine	cpd00054	174	2.48571	+	+	+	+
PM1_G04	L-Threonine	cpd00161	203	2.9	+	+	+	-
PM1_G05	L-Alanine	cpd00035	30	0.428571	-	-	+	-
PM1_G06	L-Alanyl-Glycine	cpd11585	123	1.75714	+	+	-	-
PM1_G07	Acetoacetic Acid	cpd00142	28	0.4	-	-	-	-
PM1_G08	N-Acetyl-b-D-Mannosamine	cpd27563	62	0.885714	unclear	-	-	-
PM1_G09	Mono Methyl Succinate	cpd24419	31	0.442857	-	-	-	-
PM1_G10	Methyl Pyruvate	cpd24420	226	3.22857	+	-	-	-
PM1_G11	D-Malic Acid	cpd00386	66	0.942857	unclear	-	-	-
PM1_G12	L-Malic Acid	cpd00130	90	1.28571	unclear	-	+	-
PM1_H01	Glycyl-L-Proline	cpd22832	205	2.92857	+	+	-	-
PM1_H02	p-Hydroxy-Phenylacetic Acid	cpd00489	42	0.6	-	-	-	-
PM1_H03	m-Hydroxy-Phenylacetic Acid	cpd03320	46	0.657143	-	-	-	-
PM1_H04	Tyramine	cpd00374	49	0.7	-	-	-	-
PM1_H05	D-Psicose	cpd03884	34	0.485714	-	-	-	-
PM1_H06	L-Lyxose	cpd01067	67	0.957143	unclear	-	-	-
PM1_H07	Glucuronamide	cpd26269	54	0.771429	-	-	-	-
PM1_H08	Pyruvic Acid	cpd00020	250	3.57143	+	+	+	+
PM1_H09	L-Galactonic Acid-g-Lactone	cpd00820	46	0.657143	-	-	-	-
PM1_H10	D-Galacturonic Acid	cpd00280	79	1.12857	unclear	-	-	-
PM1_H11	b-Phenylethylamine	cpd03161	80	1.14286	unclear	-	-	-
PM1_H12	Ethanolamine	cpd00162	77	1.1	unclear	-	-	-
PM2_A01	Negative Control	none	59	1	-	-	-	-
PM2_A02	Chondroitin Sulfate C	cpd11717	60	1.01695	unclear	-	-	-
PM2_A03	a-Cyclodextrin	cpd24451	85	1.44068	unclear	-	-	-
PM2_A04	b-Cyclodextrin	cpd09394	45	0.762712	-	-	-	-
PM2_A05	g-Cyclodextrin	cpd24452	76	1.28814	unclear	-	-	-
PM2_A06	Dextrin	cpd11594	46	0.779661	-	-	-	-
PM2_A07	Gelatin	cpd11879	225	3.81356	+	-	-	-
PM2_A08	Glycogen	cpd00155	34	0.576271	-	-	-	-
PM2_A09	Inulin	cpd11602	60	1.01695	unclear	-	-	-
PM2_A10	Laminarin	cpd11748	48	0.813559	unclear	-	-	-
PM2_A11	Mannan	cpd11685	50	0.847458	unclear	-	-	-
PM2_A12	Pectin	cpd11601	74	1.25424	unclear	-	-	-
PM2_B01	N-Acetyl-D-Galactosamine	cpd00832	59	1	unclear	-	-	-
PM2_B02	N-Acetyl-Neuraminic Acid	cpd00232	27	0.457627	-	-	-	-
PM2_B03	b-D-Allose	cpd01055	15	0.254237	-	-	-	-
PM2_B04	Amygdalin	cpd01356	44	0.745763	-	-	-	-
PM2_B05	D-Arabinose	cpd00185	42	0.711864	-	-	-	-
PM2_B06	D-Arabitol	cpd01307	22	0.372881	-	-	-	-
PM2_B07	L-Arabitol	cpd00417	25	0.423729	-	-	-	-
PM2_B08	Arbutin	cpd03696	21	0.355932	-	-	-	-
PM2_B09	2-Deoxy-D-Ribose	cpd01242	51	0.864407	unclear	-	-	-
PM2_B10	i-Erythritol	cpd00392	22	0.372881	-	-	-	-
PM2_B11	D-Fucose	cpd00750	27	0.457627	-	-	-	-
PM2_B12	3-0-b-D-Galactopyranosyl-D-Arabinose	cpd24453	23	0.389831	-	-	-	-
PM2_C01	Gentiobiose	cpd05158	36	0.610169	-	-	-	-
PM2_C02	L-Glucose	none	21	0.355932	-	-	-	-
PM2_C03	D-Lactitol	none	24	0.40678	-	-	-	-
PM2_C04	D-Melezitose	cpd05161	22	0.372881	-	-	-	-
PM2_C05	Maltitol	cpd37280	28	0.474576	-	-	-	-
PM2_C06	a-Methyl-D-Glucoside	cpd15584	27	0.457627	-	-	-	-
PM2_C07	b-Methyl-D-Galactoside	cpd02274	38	0.644068	-	-	-	-
PM2_C08	3-O-Methyl-Glucose	cpd26351	14	0.237288	-	-	-	-
PM2_C09	b-Methyl-D-Glucuronic Acid	cpd24423	38	0.644068	-	-	-	-
PM2_C10	a-Methyl-D-Mannoside	cpd24424	72	1.22034	unclear	-	-	-
PM2_C11	b-Methyl-D-Xyloside	cpd24425	46	0.779661	-	-	-	-
PM2_C12	Palatinose	cpd01200	30	0.508475	-	-	-	-
PM2_D01	D-Raffinose	cpd00382	51	0.864407	unclear	-	-	-
PM2_D02	Salicin	cpd01030	25	0.423729	-	-	-	-
PM2_D03	Sedoheptulosan	cpd24426	24	0.40678	-	-	-	-
PM2_D04	L-Sorbose	cpd00212	12	0.20339	-	-	-	-
PM2_D05	Stachyose	cpd01133	22	0.372881	-	-	-	-
PM2_D06	D-Tagatose	cpd00589	17	0.288136	-	-	-	-
PM2_D07	Turanose	cpd20885	27	0.457627	-	-	-	-
PM2_D08	Xylitol	cpd00306	37	0.627119	-	-	-	-
PM2_D09	N-Acetyl-D-Glucosaminitol	cpd24427	19	0.322034	-	-	-	-
PM2_D10	g-Amino-Butyric Acid	cpd00281	55	0.932203	unclear	-	-	-
PM2_D11	d-Amino-Valeric Acid	cpd00339	30	0.508475	-	-	-	-
PM2_D12	Butyric Acid	cpd00211	55	0.932203	unclear	-	+	-
PM2_E01	Capric Acid	cpd01107	40	0.677966	-	-	-	-
PM2_E02	Caproic Acid	cpd01113	118	2	+	+	-	-
PM2_E03	Citraconic Acid	cpd01502	48	0.813559	unclear	-	-	-
PM2_E04	D,L-Citramalic Acid	cpd00607	23	0.389831	-	-	-	-
PM2_E05	D-Glucosamine	cpd00276	40	0.677966	-	-	-	-
PM2_E06	2-Hydroxy-Benzoic Acid	cpd00599	11	0.186441	-	-	-	-
PM2_E07	4-Hydroxy-Benzoic Acid	cpd00136	12	0.20339	-	-	-	-
PM2_E08	b-Hydroxy-Butyric Acid	cpd00797	81	1.37288	unclear	-	-	-
PM2_E09	g-Hydroxy-Butyric Acid	cpd00728	32	0.542373	-	-	-	-
PM2_E10	a-Keto-Valeric Acid	cpd03737	71	1.20339	unclear	-	-	-
PM2_E11	Itaconic Acid	cpd00380	12	0.20339	-	-	-	-
PM2_E12	5-Keto-D-Gluconic Acid	cpd00781	54	0.915254	unclear	-	-	-
PM2_F01	D-Lactic Acid Methyl Ester	cpd24428	153	2.59322	+	-	-	-
PM2_F02	Malonic Acid	cpd00308	29	0.491525	-	-	-	-
PM2_F03	Melibionic Acid	cpd24454	29	0.491525	-	-	-	-
PM2_F04	Oxalic Acid	cpd00180	18	0.305085	-	-	-	-
PM2_F05	Oxalomalic Acid	cpd01363	53	0.898305	unclear	-	-	-
PM2_F06	Quinic Acid	cpd00248	32	0.542373	-	-	-	-
PM2_F07	D-Ribono-1,4-Lactone	cpd23861	21	0.355932	-	-	-	-
PM2_F08	Sebacic Acid	cpd05192	12	0.20339	-	-	-	-
PM2_F09	Sorbic Acid	cpd16648	13	0.220339	-	-	-	-
PM2_F10	Succinamic Acid	cpd25518	71	1.20339	unclear	-	-	-
PM2_F11	D-Tartaric Acid	cpd19018	33	0.559322	-	-	-	-
PM2_F12	L-Tartaric Acid	cpd00666	72	1.22034	unclear	-	-	-
PM2_G01	Acetamide	cpd03734	35	0.59322	-	-	-	-
PM2_G02	L-Alaninamide	cpd23030	23	0.389831	-	-	-	-
PM2_G03	N-Acetyl-L-Glutamic Acid	cpd00477	20	0.338983	-	-	-	-
PM2_G04	L-Arginine	cpd00051	33	0.559322	-	+	+	-
PM2_G05	Glycine	cpd00033	36	0.610169	-	-	+	+
PM2_G06	L-Histidine	cpd00119	30	0.508475	-	-	+	-
PM2_G07	L-Homoserine	cpd00227	16	0.271186	-	-	-	-
PM2_G08	4-Hydroxy-L-Proline (trans)	cpd00747	24	0.40678	-	-	-	-
PM2_G09	L-Isoleucine	cpd00322	213	3.61017	+	+	+	-
PM2_G10	L-Leucine	cpd00107	132	2.23729	+	-	+	-
PM2_G11	L-Lysine	cpd00039	64	1.08475	unclear	-	-	-
PM2_G12	L-Methionine	cpd00060	36	0.610169	-	-	+	-
PM2_H01	L-Ornithine	cpd00064	54	0.915254	unclear	+	+	-
PM2_H02	L-Phenylalanine	cpd00066	46	0.779661	-	-	+	-
PM2_H03	L-Pyroglutamic Acid	cpd01293	51	0.864407	unclear	-	-	-
PM2_H04	L-Valine	cpd00156	71	1.20339	unclear	-	+	-
PM2_H05	D,L-Carnitine	cpd19003	32	0.542373	-	-	-	-
PM2_H06	Butylamine (sec)	cpd24429	61	1.0339	unclear	-	-	-
PM2_H07	D,L-Octopamine	cpd02599	53	0.898305	unclear	-	-	-
PM2_H08	Putrescine	cpd00118	38	0.644068	-	+	+	+
PM2_H09	Dihydroxy-Acetone	cpd00157	113	1.91525	+	+	-	-
PM2_H10	2,3-Butanediol	cpd01947	53	0.898305	unclear	-	-	-
PM2_H11	2,3-Butanone	cpd00551	46	0.779661	-	-	-	-
PM2_H12	3-Hydroxy-2-Butanone	cpd00361	76	1.28814	unclear	-	-	-
PM3B_A01	Negative Control	none	24	1	-	-	-	-
PM3B_A02	Ammonia	cpd00013	100	4.16667	+	+	-	-
PM3B_A03	Nitrite	cpd00075	12	0.5	-	+	+	+
PM3B_A04	Nitrate	cpd00209	12	0.5	-	+	+	+
PM3B_A05	Urea	cpd00073	11	0.458333	-	-	-	-
PM3B_A06	Biuret	cpd03963	11	0.458333	-	-	-	-
PM3B_A07	L-Alanine	cpd00035	21	0.875	unclear	-	+	-
PM3B_A08	L-Arginine	cpd00051	82	3.41667	+	+	+	+
PM3B_A09	L-Asparagine	cpd00132	220	9.16667	+	-	+	-
PM3B_A10	L-Aspartic Acid	cpd00041	22	0.916667	unclear	+	+	-
PM3B_A11	L-Cysteine	cpd00084	28	1.16667	unclear	+	+	-
PM3B_A12	L-Glutamic Acid	cpd00023	134	5.58333	+	+	+	+
PM3B_B01	L-Glutamine	cpd00053	232	9.66667	+	+	+	+
PM3B_B02	Glycine	cpd00033	198	8.25	+	+	+	+
PM3B_B03	L-Histidine	cpd00119	28	1.16667	unclear	-	+	-
PM3B_B04	L-Isoleucine	cpd00322	24	1	unclear	+	+	-
PM3B_B05	L-Leucine	cpd00107	25	1.04167	unclear	+	+	-
PM3B_B06	L-Lysine	cpd00039	11	0.458333	-	-	-	-
PM3B_B07	L-Methionine	cpd00060	12	0.5	-	-	+	-
PM3B_B08	L-Phenylalanine	cpd00066	16	0.666667	-	-	+	-
PM3B_B09	L-Proline	cpd00129	15	0.625	-	-	+	-
PM3B_B10	L-Serine	cpd00054	208	8.66667	+	+	+	+
PM3B_B11	L-Threonine	cpd00161	218	9.08333	+	+	+	-
PM3B_B12	L-Tryptophan	cpd00065	21	0.875	unclear	-	-	-
PM3B_C01	L-Tyrosine	cpd00069	43	1.79167	+	+	+	-
PM3B_C02	L-Valine	cpd00156	24	1	unclear	-	+	-
PM3B_C03	D-Alanine	cpd00117	14	0.583333	-	-	+	-
PM3B_C04	D-Asparagine	cpd01308	13	0.541667	-	-	-	-
PM3B_C05	D-Aspartic Acid	cpd00320	11	0.458333	-	-	-	-
PM3B_C06	D-Glutamic Acid	cpd00186	11	0.458333	-	-	-	-
PM3B_C07	D-Lysine	cpd00549	11	0.458333	-	-	-	-
PM3B_C08	D-Serine	cpd00550	14	0.583333	-	-	-	-
PM3B_C09	D-Valine	cpd03840	12	0.5	-	-	-	-
PM3B_C10	L-Citrulline	cpd00274	13	0.541667	-	-	-	-
PM3B_C11	L-Homoserine	cpd00227	15	0.625	-	-	-	-
PM3B_C12	L-Ornithine	cpd00064	28	1.16667	unclear	+	+	-
PM3B_D01	N-Acetyl-D,L-Glutamic Acid	cpd00477	21	0.875	unclear	-	-	-
PM3B_D02	N-Phthaloyl-L-Glutamic Acid	cpd24431	16	0.666667	-	-	-	-
PM3B_D03	L-Pyroglutamic Acid	cpd01293	12	0.5	-	-	-	-
PM3B_D04	Hydroxylamine	cpd00165	13	0.541667	-	-	-	-
PM3B_D05	Methylamine	cpd00187	11	0.458333	-	-	-	-
PM3B_D06	N-Amylamine	cpd24432	11	0.458333	-	-	-	-
PM3B_D07	N-Butylamine	cpd19969	11	0.458333	-	-	-	-
PM3B_D08	Ethylamine	cpd00591	12	0.5	-	-	-	-
PM3B_D09	Ethanolamine	cpd00162	12	0.5	-	-	-	-
PM3B_D10	Ethylenediamine	cpd24433	13	0.541667	-	-	-	-
PM3B_D11	Putrescine	cpd00118	67	2.79167	+	+	+	+
PM3B_D12	Agmatine	cpd00152	115	4.79167	+	+	-	-
PM3B_E01	Histamine	cpd00312	17	0.708333	-	-	-	-
PM3B_E02	b-Phenylethylamine	cpd03161	18	0.75	-	-	-	-
PM3B_E03	Tyramine	cpd00374	20	0.833333	unclear	-	-	-
PM3B_E04	Acetamide	cpd03734	19	0.791667	-	-	-	-
PM3B_E05	Formamide	cpd00378	20	0.833333	unclear	-	-	-
PM3B_E06	Glucuronamide	cpd26269	64	2.66667	+	-	-	-
PM3B_E07	D,L-Lactamide	cpd23860	16	0.666667	-	-	-	-
PM3B_E08	D-Glucosamine	cpd00276	33	1.375	unclear	-	-	-
PM3B_E09	D-Galactosamine	cpd01524	16	0.666667	-	-	-	-
PM3B_E10	D-Mannosamine	cpd02241	98	4.08333	+	-	-	-
PM3B_E11	N-Acetyl-D-Glucosamine	cpd00122	228	9.5	+	-	+	+
PM3B_E12	N-Acetyl-D-Galactosamine	cpd11809	22	0.916667	unclear	-	-	-
PM3B_F01	N-Acetyl-D-Mannosamine	cpd00492	24	1	unclear	-	-	-
PM3B_F02	Adenine	cpd00128	19	0.791667	-	-	-	-
PM3B_F03	Adenosine	cpd00182	224	9.33333	+	+	+	-
PM3B_F04	Cytidine	cpd00367	238	9.91667	+	+	+	+
PM3B_F05	Cytosine	cpd00307	58	2.41667	+	+	-	-
PM3B_F06	Guanine	cpd00207	24	1	unclear	-	-	-
PM3B_F07	Guanosine	cpd00311	43	1.79167	+	+	-	-
PM3B_F08	Thymine	cpd00151	16	0.666667	-	-	-	-
PM3B_F09	Thymidine	cpd00184	14	0.583333	-	+	-	-
PM3B_F10	Uracil	cpd00092	15	0.625	-	+	-	-
PM3B_F11	Uridine	cpd00249	27	1.125	unclear	+	-	-
PM3B_F12	Inosine	cpd00246	30	1.25	unclear	+	-	-
PM3B_G01	Xanthine	cpd00309	31	1.29167	unclear	-	-	-
PM3B_G02	Xanthosine	cpd01217	14	0.583333	-	-	-	-
PM3B_G03	Uric Acid	cpd00300	77	3.20833	+	-	-	-
PM3B_G04	Alloxan	cpd04763	15	0.625	-	-	-	-
PM3B_G05	Allantoin	cpd01092	18	0.75	-	-	-	-
PM3B_G06	Parabanic Acid	cpd24435	22	0.916667	unclear	-	-	-
PM3B_G07	D,L-a-Amino-N-Butyric Acid	cpd01523	16	0.666667	-	-	-	-
PM3B_G08	g-Amino-N-Butyric Acid	cpd00281	37	1.54167	+	-	-	-
PM3B_G09	e-Amino-N-Caproic Acid	cpd01588	28	1.16667	unclear	-	-	-
PM3B_G10	D,L-a-Amino-Caprylic Acid	cpd24436	13	0.541667	-	-	-	-
PM3B_G11	d-Amino-N-Valeric Acid	cpd00339	33	1.375	unclear	-	-	-
PM3B_G12	a-Amino-N-Valeric Acid	cpd01258	30	1.25	unclear	-	-	-
PM3B_H01	Ala-Asp	cpd11593	224	9.33333	+	+	-	-
PM3B_H02	Ala-Gln	cpd11587	242	10.0833	+	+	-	-
PM3B_H03	Ala-Glu	cpd15388	233	9.70833	+	+	-	-
PM3B_H04	Ala-Gly	cpd11585	205	8.54167	+	+	-	-
PM3B_H05	Ala-His	cpd11584	82	3.41667	+	+	-	-
PM3B_H06	Ala-Leu	cpd11583	203	8.45833	+	+	-	-
PM3B_H07	Ala-Thr	cpd23857	209	8.70833	+	+	-	-
PM3B_H08	Gly-Asn	cpd23855	231	9.625	+	+	-	-
PM3B_H09	Gly-Gln	cpd11580	254	10.5833	+	+	-	-
PM3B_H10	Gly-Glu	cpd24418	230	9.58333	+	+	+	-
PM3B_H11	Gly-Met	cpd11591	209	8.70833	+	+	-	-
PM3B_H12	Met-Ala	cpd23854	62	2.58333	+	+	-	-
PM4A_A01	Negative Control	none	118	1	-	-	-	-
PM4A_A02	Phosphate	cpd00009	220	1.86441	+	+	+	+
PM4A_A03	Pyrophosphate	cpd00012	191	1.61864	+	+	-	-
PM4A_A04	Trimetaphosphate	cpd01622	218	1.84746	+	+	-	-
PM4A_A05	Tripolyphosphate	cpd00421	200	1.69492	+	+	-	-
PM4A_A06	Triethyl Phosphate	cpd24437	111	0.940678	unclear	-	-	-
PM4A_A07	Hypophosphite	cpd03166	82	0.694915	-	-	-	-
PM4A_A08	Adenosine- 2?Monophosphate	cpd00700	214	1.81356	+	+	-	-
PM4A_A09	Adenosine- 3?Monophosphate	cpd00988	218	1.84746	+	+	-	-
PM4A_A10	Adenosine- 5?Monophosphate	cpd00018	210	1.77966	+	+	-	-
PM4A_A11	Adenosine- 2?3?Cyclic Monophosphate	cpd01570	228	1.9322	+	+	-	-
PM4A_A12	Adenosine- 3?5?Cyclic Monophosphate	cpd00446	228	1.9322	+	+	-	-
PM4A_B01	Thiophosphate	cpd24444	90	0.762712	-	-	-	-
PM4A_B02	Dithiophosphate	cpd24445	130	1.10169	unclear	-	-	-
PM4A_B03	D,L-a-Glycerol Phosphate	cpd00080	200	1.69492	+	+	-	-
PM4A_B04	b-Glycerol Phosphate	cpd01908	204	1.72881	+	+	-	-
PM4A_B05	Carbamyl Phosphate	cpd00146	216	1.83051	+	+	-	-
PM4A_B06	D-2-Phospho-Glyceric Acid	cpd00482	236	2	+	+	-	-
PM4A_B07	D-3-Phospho-Glyceric Acid	cpd00169	217	1.83898	+	+	-	-
PM4A_B08	Guanosine- 2?Monophosphate	none	244	2.0678	+	-	-	-
PM4A_B09	Guanosine- 3?Monophosphate	cpd03701	244	2.0678	+	+	-	-
PM4A_B10	Guanosine- 5?Monophosphate	cpd00126	213	1.80508	+	+	-	-
PM4A_B11	Guanosine- 2?3?Cyclic Monophosphate	cpd03702	230	1.94915	+	+	-	-
PM4A_B12	Guanosine- 3?5?Cyclic Monophosphate	cpd00697	184	1.55932	+	+	-	-
PM4A_C01	Phosphoenol Pyruvate	cpd00061	205	1.73729	+	+	-	-
PM4A_C02	Phospho-Glycolic Acid	cpd00727	216	1.83051	+	+	-	-
PM4A_C03	D-Glucose-1-Phosphate	cpd00089	196	1.66102	+	+	-	-
PM4A_C04	D-Glucose-6-Phosphate	cpd00079	214	1.81356	+	+	-	-
PM4A_C05	2-Deoxy-D-Glucose 6-Phosphate	cpd03805	125	1.05932	unclear	-	-	-
PM4A_C06	D-Glucosamine-6-Phosphate	cpd00288	220	1.86441	+	+	-	-
PM4A_C07	6-Phospho-Gluconic Acid	cpd00284	234	1.98305	+	+	-	-
PM4A_C08	Cytidine- 2? Monophosphate	cpd01991	169	1.4322	unclear	-	-	-
PM4A_C09	Cytidine- 3? Monophosphate	cpd03454	117	0.991525	unclear	-	-	-
PM4A_C10	Cytidine- 5? Monophosphate	cpd00046	212	1.79661	+	+	-	-
PM4A_C11	Cytidine- 2?3?Cyclic Monophosphate	cpd01571	199	1.68644	+	+	-	-
PM4A_C12	Cytidine- 3?5?Cyclic Monophosphate	cpd00696	223	1.88983	+	+	-	-
PM4A_D01	D-Mannose-1-Phosphate	cpd00485	199	1.68644	+	+	-	-
PM4A_D02	D-Mannose-6-Phosphate	cpd00235	221	1.87288	+	+	-	-
PM4A_D03	Cysteamine-S-Phosphate	cpd24438	216	1.83051	+	-	-	-
PM4A_D04	Phospho-L-Arginine	cpd03535	213	1.80508	+	+	-	-
PM4A_D05	O-Phospho-D-Serine	cpd01665	213	1.80508	+	+	-	-
PM4A_D06	O-Phospho-L-Serine	cpd00738	177	1.5	unclear	-	-	-
PM4A_D07	O-Phospho-L-Threonine	cpd08928	207	1.75424	+	+	-	-
PM4A_D08	Uridine- 2? Monophosphate	cpd01939	216	1.83051	+	+	-	-
PM4A_D09	Uridine- 3? Monophosphate	cpd00989	225	1.90678	+	+	-	-
PM4A_D10	Uridine- 5? Monophosphate	cpd00091	213	1.80508	+	+	-	-
PM4A_D11	Uridine- 2?3? Cyclic Monophosphate	cpd01572	221	1.87288	+	+	-	-
PM4A_D12	Uridine- 3?5? Cyclic Monophosphate	none	237	2.00847	+	-	-	-
PM4A_E01	O-Phospho-D-Tyrosine	cpd24440	188	1.59322	+	-	-	-
PM4A_E02	O-Phospho-L-Tyrosine	cpd03912	154	1.30508	unclear	-	-	-
PM4A_E03	Phosphocreatine	cpd01550	212	1.79661	+	-	-	-
PM4A_E04	Phosphoryl Choline	cpd00457	226	1.91525	+	+	-	-
PM4A_E05	O-Phosphoryl-Ethanolamine	cpd00285	199	1.68644	+	+	-	-
PM4A_E06	Phosphono Acetic Acid	cpd03385	69	0.584746	-	-	-	-
PM4A_E07	2-Aminoethyl Phosphonic Acid	cpd02233	154	1.30508	unclear	-	-	-
PM4A_E08	Methylene Diphosphonic Acid	none	138	1.16949	unclear	-	-	-
PM4A_E09	Thymidine- 3?Monophosphate	none	242	2.05085	+	-	-	-
PM4A_E10	Thymidine- 5?Monophosphate	cpd00298	210	1.77966	+	+	-	-
PM4A_E11	Inositol Hexaphosphate	cpd00885	212	1.79661	+	-	-	-
PM4A_E12	Thymidine 3?5? Cyclic Monophosphate	none	236	2	+	-	-	-
PM4A_F01	Negative Control	none	81	1	-	-	-	-
PM4A_F02	Sulfate	cpd00048	214	2.64198	+	+	+	+
PM4A_F03	Thiosulfate	cpd00268	213	2.62963	+	+	+	+
PM4A_F04	Tetrathionate	cpd01414	180	2.22222	+	-	-	-
PM4A_F05	Thiophosphate	cpd24444	212	2.61728	+	-	-	-
PM4A_F06	Dithiophosphate	cpd24445	216	2.66667	+	-	-	-
PM4A_F07	L-Cysteine	cpd00084	235	2.90123	+	+	+	+
PM4A_F08	D-Cysteine	cpd00587	91	1.12346	unclear	-	-	-
PM4A_F09	L-Cysteinyl-Glycine	cpd01017	223	2.75309	+	+	-	-
PM4A_F10	L-Cysteic Acid	cpd00395	93	1.14815	unclear	-	-	-
PM4A_F11	Cysteamine	cpd01160	97	1.19753	unclear	-	-	-
PM4A_F12	L-Cysteine Sulfinic Acid	cpd00467	224	2.76543	+	+	-	-
PM4A_G01	N-Acetyl-L-Cysteine	cpd04181	89	1.09877	unclear	-	-	-
PM4A_G02	S-Methyl-L-Cysteine	cpd28135	113	1.39506	unclear	-	-	-
PM4A_G03	Cystathionine	cpd00424	100	1.23457	unclear	-	-	-
PM4A_G04	Lanthionine	cpd11577	124	1.53086	+	-	-	-
PM4A_G05	Glutathione	cpd00042	156	1.92593	+	+	-	-
PM4A_G06	D,L-Ethionine	cpd08093	57	0.703704	-	-	-	-
PM4A_G07	L-Methionine	cpd00060	212	2.61728	+	-	-	-
PM4A_G08	D-Methionine	cpd00637	93	1.14815	unclear	-	-	-
PM4A_G09	Glycyl-L-Methionine	cpd11591	208	2.5679	+	+	-	-
PM4A_G10	N-Acetyl-D,L-Methionine	cpd01756	92	1.1358	unclear	-	-	-
PM4A_G11	L-Methionine Sulfoxide	cpd01914	223	2.75309	+	+	-	-
PM4A_G12	L-Methionine Sulfone	cpd24447	41	0.506173	-	-	-	-
PM4A_H01	L-Djenkolic Acid	cpd05190	83	1.02469	unclear	-	-	-
PM4A_H02	Thiourea	cpd10114	131	1.61728	+	-	-	-
PM4A_H03	1-Thio-b-D-Glucose	cpd24448	94	1.16049	unclear	-	-	-
PM4A_H04	D,L-Lipoamide	cpd00213	69	0.851852	unclear	-	-	-
PM4A_H05	Taurocholic Acid	cpd03047	67	0.82716	unclear	-	-	-
PM4A_H06	Taurine	cpd00210	73	0.901235	unclear	-	-	-
PM4A_H07	Hypotaurine	cpd00406	74	0.91358	unclear	-	-	-
PM4A_H08	p-Amino Benzene Sulfonic Acid	cpd03776	102	1.25926	unclear	-	-	-
PM4A_H09	Butane Sulfonic Acid	none	99	1.22222	unclear	-	-	-
PM4A_H10	2-Hydroxyethane Sulfonic Acid	cpd03048	77	0.950617	unclear	-	-	-
PM4A_H11	Methane Sulfonic Acid	cpd08023	82	1.01235	unclear	-	-	-
PM4A_H12	Tetramethylene Sulfone	cpd24449	76	0.938272	unclear	-	-	-
