# Supplementary material for: Reconstruction of a Genome-Scale Metabolic Network for Shewanella oneidensis MR-1 and Analysis of its Metabolic Potential for Bioelectrochemical Systems
Source: Front Bioeng Biotechnol. 2022 May 12;10:913077. doi: 10.3389/fbioe.2022.913077 (PMC9133699; doi:10.3389/fbioe.2022.913077)
Supplement: Supplementary file 3 [file DataSheet1.ZIP › Supplementary file 1/Table S6.xlsx]

## Sheet: Sheet1
reaction_id	reaction_equation	reaction_eq_name	source
EX_cpd01570_e0	cpd01570_e0 -->	2_3_Cyclic_AMP_e0 -->	Gapfilling_for_2_3_Cyclic_AMP
EX_cpd01570_p0	cpd01570_p0 <=> cpd01570_e0	2_3_Cyclic_AMP_p0 <=> 2_3_Cyclic_AMP_e0	Gapfilling_for_2_3_Cyclic_AMP
rxn11400_c0	cpd00067_p0 + cpd01570_p0 --> cpd00067_c0 + cpd01570_c0	H_plus__p0 + 2_3_Cyclic_AMP_p0 --> H_plus__c0 + 2_3_Cyclic_AMP_c0	Gapfilling_for_2_3_Cyclic_AMP
EX_cpd01571_e0	cpd01571_e0 -->	2_3_Cyclic_CMP_e0 -->	Gapfilling_for_2_3_Cyclic_CMP
EX_cpd01571_p0	cpd01571_p0 <=> cpd01571_e0	2_3_Cyclic_CMP_p0 <=> 2_3_Cyclic_CMP_e0	Gapfilling_for_2_3_Cyclic_CMP
rxn11401_c0	cpd00067_p0 + cpd01571_p0 --> cpd00067_c0 + cpd01571_c0	H_plus__p0 + 2_3_Cyclic_CMP_p0 --> H_plus__c0 + 2_3_Cyclic_CMP_c0	Gapfilling_for_2_3_Cyclic_CMP
rxn09559_c0	cpd00001_c0 + cpd00696_c0 --> cpd00046_c0 + cpd00067_c0	H2O_c0 + 3_5_Cyclic_CMP_c0 --> CMP_c0 + H_plus__c0	Gapfilling_for_2_3_Cyclic_CMP
EX_cpd03702_e0	cpd03702_e0 -->	2_3_Cyclic_GMP_e0 -->	Gapfilling_for_2_3_Cyclic_GMP
EX_cpd03702_p0	cpd03702_p0 <=> cpd03702_e0	2_3_Cyclic_GMP_p0 <=> 2_3_Cyclic_GMP_e0	Gapfilling_for_2_3_Cyclic_GMP
rxn12547_c0	cpd00067_p0 + cpd03702_p0 --> cpd00067_c0 + cpd03702_c0	H_plus__p0 + 2_3_Cyclic_GMP_p0 --> H_plus__c0 + 2_3_Cyclic_GMP_c0	Gapfilling_for_2_3_Cyclic_GMP
EX_cpd01572_e0	cpd01572_e0 -->	2_3_Cyclic_UMP_e0 -->	Gapfilling_for_2_3_Cyclic_UMP
EX_cpd01572_p0	cpd01572_p0 <=> cpd01572_e0	2_3_Cyclic_UMP_p0 <=> 2_3_Cyclic_UMP_e0	Gapfilling_for_2_3_Cyclic_UMP
rxn11402_c0	cpd00067_p0 + cpd01572_p0 --> cpd00067_c0 + cpd01572_c0	H_plus__p0 + 2_3_Cyclic_UMP_p0 --> H_plus__c0 + 2_3_Cyclic_UMP_c0	Gapfilling_for_2_3_Cyclic_UMP
rxn00741_c0	cpd00003_c0 + cpd03561_c0 <=> cpd00004_c0 + cpd00067_c0 + cpd00094_c0	NAD_c0 + 2_Hydroxybutyrate_c0 <=> NADH_c0 + H_plus__c0 + 2_Oxobutyrate_c0	Gapfilling_for_2_Oxobutyrate
EX_cpd03561_e0	cpd03561_e0 -->	2_Hydroxybutyrate_e0 -->	Gapfilling_for_2_Oxobutyrate
EX_cpd03561_p0	cpd03561_p0 <=> cpd03561_e0	2_Hydroxybutyrate_p0 <=> 2_Hydroxybutyrate_e0	Gapfilling_for_2_Oxobutyrate
rxn12585_c0	cpd00067_p0 + cpd03561_p0 --> cpd00067_c0 + cpd03561_c0	H_plus__p0 + 2_Hydroxybutyrate_p0 --> H_plus__c0 + 2_Hydroxybutyrate_c0	Gapfilling_for_2_Oxobutyrate
rxn01282_c0	cpd00001_c0 + cpd00482_c0 --> cpd00009_c0 + cpd00067_c0 + cpd00223_c0	H2O_c0 + 2_Phospho_D_glycerate_c0 --> Phosphate_c0 + Glycerate_c0	Gapfilling_for_2_Phospho_D_glycerate
EX_cpd00482_e0	cpd00482_e0 -->	2_Phospho_D_glycerate_e0 -->	Gapfilling_for_2_Phospho_D_glycerate
EX_cpd00482_p0	cpd00482_p0 <=> cpd00482_e0	2_Phospho_D_glycerate_p0 <=> 2_Phospho_D_glycerate_e0	Gapfilling_for_2_Phospho_D_glycerate
rxn05474_c0	cpd00067_p0 + cpd00482_p0 --> cpd00067_c0 + cpd00482_c0	H_plus__p0 + 2_Phospho_D_glycerate_p0 --> H_plus__c0 + 2_Phospho_D_glycerate_c0	Gapfilling_for_2_Phospho_D_glycerate
EX_cpd00727_e0	cpd00727_e0 -->	2_Phosphoglycolate_e0 -->	Gapfilling_for_2_Phosphoglycolate
EX_cpd00727_p0	cpd00727_p0 <=> cpd00727_e0	2_Phosphoglycolate_p0 <=> 2_Phosphoglycolate_e0	Gapfilling_for_2_Phosphoglycolate
rxn05473_c0	cpd00067_p0 + cpd00727_p0 --> cpd00067_c0 + cpd00727_c0	H_plus__p0 + 2_Phosphoglycolate_p0 --> H_plus__c0 + 2_Phosphoglycolate_c0	Gapfilling_for_2_Phosphoglycolate
EX_cpd00696_e0	cpd00696_e0 -->	3_5_Cyclic_CMP_e0 -->	Gapfilling_for_3_5_Cyclic_CMP
EX_cpd00696_p0	cpd00696_p0 <=> cpd00696_e0	3_5_Cyclic_CMP_p0 <=> 3_5_Cyclic_CMP_e0	Gapfilling_for_3_5_Cyclic_CMP
rxn05719_c0	cpd00067_p0 + cpd00696_p0 --> cpd00067_c0 + cpd00696_c0	H_plus__p0 + 3_5_Cyclic_CMP_p0 --> H_plus__c0 + 3_5_Cyclic_CMP_c0	Gapfilling_for_3_5_Cyclic_CMP
rxn01139_c0	cpd00001_c0 + cpd00988_c0 --> cpd00009_c0 + cpd00182_c0	H2O_c0 + 3_AMP_c0 --> Phosphate_c0 + Adenosine_c0	Gapfilling_for_3_AMP
EX_cpd00988_e0	cpd00988_e0 -->	3_AMP_e0 -->	Gapfilling_for_3_AMP
EX_cpd00988_p0	cpd00988_p0 <=> cpd00988_e0	3_AMP_p0 <=> 3_AMP_e0	Gapfilling_for_3_AMP
rxn05476_c0	cpd00067_p0 + cpd00988_p0 --> cpd00067_c0 + cpd00988_c0	H_plus__p0 + 3_AMP_p0 --> H_plus__c0 + 3_AMP_c0	Gapfilling_for_3_AMP
rxn01704_c0	cpd00001_c0 + cpd03454_c0 --> cpd00009_c0 + cpd00367_c0	H2O_c0 + 3_CMP_c0 --> Phosphate_c0 + Cytidine_c0	Gapfilling_for_3_CMP
EX_cpd00169_e0	cpd00169_e0 -->	3_Phosphoglycerate_e0 -->	Gapfilling_for_3_Phosphoglycerate
EX_cpd00169_p0	cpd00169_p0 <=> cpd00169_e0	3_Phosphoglycerate_p0 <=> 3_Phosphoglycerate_e0	Gapfilling_for_3_Phosphoglycerate
rxn05479_c0	cpd00067_p0 + cpd00169_p0 --> cpd00067_c0 + cpd00169_c0	H_plus__p0 + 3_Phosphoglycerate_p0 --> H_plus__c0 + 3_Phosphoglycerate_c0	Gapfilling_for_3_Phosphoglycerate
rxn26029_c0	cpd00001_c0 + cpd00467_c0 <=> cpd00035_c0 + cpd00081_c0	H2O_c0 + 3_Sulfinoalanine_c0 <=> L_Alanine_c0 + Sulfite_c0	Gapfilling_for_3_Sulfinoalanine
EX_cpd00467_e0	cpd00467_e0 -->	3_Sulfinoalanine_e0 -->	Gapfilling_for_3_Sulfinoalanine
EX_cpd00467_p0	cpd00467_p0 <=> cpd00467_e0	3_Sulfinoalanine_p0 <=> 3_Sulfinoalanine_e0	Gapfilling_for_3_Sulfinoalanine
rxn12567_c0	cpd00067_c0 + cpd00467_p0 --> cpd00067_p0 + cpd00467_c0	H_plus__c0 + 3_Sulfinoalanine_p0 --> H_plus__p0 + 3_Sulfinoalanine_c0	Gapfilling_for_3_Sulfinoalanine
rxn01367_c0	cpd00001_c0 + cpd00989_c0 --> cpd00009_c0 + cpd00249_c0	H2O_c0 + 3_UMP_c0 --> Phosphate_c0 + Uridine_c0	Gapfilling_for_3_UMP
EX_cpd00989_e0	cpd00989_e0 -->	3_UMP_e0 -->	Gapfilling_for_3_UMP
EX_cpd00989_p0	cpd00989_p0 <=> cpd00989_e0	3_UMP_p0 <=> 3_UMP_e0	Gapfilling_for_3_UMP
rxn05480_c0	cpd00067_p0 + cpd00989_p0 --> cpd00067_c0 + cpd00989_c0	H_plus__p0 + 3_UMP_p0 --> H_plus__c0 + 3_UMP_c0	Gapfilling_for_3_UMP
EX_cpd00284_e0	cpd00284_e0 -->	6_Phospho_D_gluconate_e0 -->	Gapfilling_for_6_Phospho_D_gluconate
EX_cpd00284_p0	cpd00284_p0 <=> cpd00284_e0	6_Phospho_D_gluconate_p0 <=> 6_Phospho_D_gluconate_e0	Gapfilling_for_6_Phospho_D_gluconate
rxn05482_c0	cpd00067_p0 + cpd00284_p0 --> cpd00067_c0 + cpd00284_c0	H_plus__p0 + 6_Phospho_D_gluconate_p0 --> H_plus__c0 + 6_Phospho_D_gluconate_c0	Gapfilling_for_6_Phospho_D_gluconate
EX_cpd00152_e0	cpd00152_e0 -->	Agmatine_e0 -->	Gapfilling_for_Agmatine
EX_cpd00152_p0	cpd00152_p0 <=> cpd00152_e0	Agmatine_p0 <=> Agmatine_e0	Gapfilling_for_Agmatine
rxn12597_c0	2.0 cpd00067_c0 + cpd00152_p0 --> 2.0 cpd00067_p0 + cpd00152_c0	2.0 H_plus__c0 + Agmatine_p0 --> 2.0 H_plus__p0 + Agmatine_c0	Gapfilling_for_Agmatine
rxn18044_c0	cpd00001_c0 + cpd23857_c0 --> cpd00035_c0 + cpd00161_c0	H2O_c0 + ala_thr_c0 --> L_Alanine_c0 + L_Threonine_c0	Gapfilling_for_ala_thr
EX_cpd23857_e0	cpd23857_e0 -->	ala_thr_e0 -->	Gapfilling_for_ala_thr
EX_cpd23857_p0	cpd23857_p0 <=> cpd23857_e0	ala_thr_p0 <=> ala_thr_e0	Gapfilling_for_ala_thr
rxn18649_c0	cpd00001_c0 + cpd00002_c0 + cpd23857_p0 --> cpd00008_c0 + cpd00009_c0 + cpd00067_c0 + cpd23857_c0	H2O_c0 + ATP_c0 + ala_thr_p0 --> ADP_c0 + Phosphate_c0 + H_plus__c0 + ala_thr_c0	Gapfilling_for_ala_thr
EX_cpd00018_e0	cpd00018_e0 -->	AMP_e0 -->	Gapfilling_for_AMP
EX_cpd00018_p0	cpd00018_p0 <=> cpd00018_e0	AMP_p0 <=> AMP_e0	Gapfilling_for_AMP
rxn05497_c0	cpd00018_p0 + cpd00067_p0 --> cpd00018_c0 + cpd00067_c0	AMP_p0 + H_plus__p0 --> AMP_c0 + H_plus__c0	Gapfilling_for_AMP
EX_cpd00700_e0	cpd00700_e0 -->	AMP_2_phosphate_e0 -->	Gapfilling_for_AMP_2
EX_cpd00700_p0	cpd00700_p0 <=> cpd00700_e0	AMP_2_phosphate_p0 <=> AMP_2_phosphate_e0	Gapfilling_for_AMP_2
rxn05721_c0	cpd00067_p0 + cpd00700_p0 --> cpd00067_c0 + cpd00700_c0	H_plus__p0 + AMP_2_phosphate_p0 --> H_plus__c0 + AMP_2_phosphate_c0	Gapfilling_for_AMP_2
EX_cpd00446_e0	cpd00446_e0 -->	cAMP_e0 -->	Gapfilling_for_cAMP
EX_cpd00446_p0	cpd00446_p0 <=> cpd00446_e0	cAMP_p0 <=> cAMP_e0	Gapfilling_for_cAMP
rxn29853_c0	cpd00067_p0 + cpd00446_p0 --> cpd00067_c0 + cpd00446_c0	H_plus__p0 + cAMP_p0 --> H_plus__c0 + cAMP_c0	Gapfilling_for_cAMP
EX_cpd00146_e0	cpd00146_e0 -->	Carbamoylphosphate_e0 -->	Gapfilling_for_Carbamoylphosphate
EX_cpd00146_p0	cpd00146_p0 <=> cpd00146_e0	Carbamoylphosphate_p0 <=> Carbamoylphosphate_e0	Gapfilling_for_Carbamoylphosphate
rxn12519_c0	2.0 cpd00067_p0 + cpd00146_p0 --> 2.0 cpd00067_c0 + cpd00146_c0	2.0 H_plus__p0 + Carbamoylphosphate_p0 --> 2.0 H_plus__c0 + Carbamoylphosphate_c0	Gapfilling_for_Carbamoylphosphate
EX_cpd00697_e0	cpd00697_e0 -->	cGMP_e0 -->	Gapfilling_for_cGMP
EX_cpd00697_p0	cpd00697_p0 <=> cpd00697_e0	cGMP_p0 <=> cGMP_e0	Gapfilling_for_cGMP
rxn05720_c0	cpd00067_p0 + cpd00697_p0 --> cpd00067_c0 + cpd00697_c0	H_plus__p0 + cGMP_p0 --> H_plus__c0 + cGMP_c0	Gapfilling_for_cGMP
EX_cpd00046_e0	cpd00046_e0 -->	CMP_e0 -->	Gapfilling_for_CMP
EX_cpd00046_p0	cpd00046_p0 <=> cpd00046_e0	CMP_p0 <=> CMP_e0	Gapfilling_for_CMP
rxn05525_c0	cpd00046_p0 + cpd00067_p0 --> cpd00046_c0 + cpd00067_c0	CMP_p0 + H_plus__p0 --> CMP_c0 + H_plus__c0	Gapfilling_for_CMP
EX_cpd00235_e0	cpd00235_e0 -->	D_mannose_6_phosphate_e0 -->	Gapfilling_for_CMP
EX_cpd00288_e0	cpd00288_e0 -->	D_Glucosamine_phosphate_e0 -->	Gapfilling_for_D_Glucosamine_phosphate
EX_cpd00288_p0	cpd00288_p0 <=> cpd00288_e0	D_Glucosamine_phosphate_p0 <=> D_Glucosamine_phosphate_e0	Gapfilling_for_D_Glucosamine_phosphate
rxn12617_c0	cpd00067_p0 + cpd00288_p0 --> cpd00067_c0 + cpd00288_c0	H_plus__p0 + D_Glucosamine_phosphate_p0 --> H_plus__c0 + D_Glucosamine_phosphate_c0	Gapfilling_for_D_Glucosamine_phosphate
EX_cpd00079_e0	cpd00079_e0 -->	D_glucose_6_phosphate_e0 -->	Gapfilling_for_D_glucose_6_phosphate
EX_cpd00079_p0	cpd00079_p0 <=> cpd00079_e0	D_glucose_6_phosphate_p0 <=> D_glucose_6_phosphate_e0	Gapfilling_for_D_glucose_6_phosphate
rxn12575_c0	cpd00067_e0 + cpd00079_e0 --> cpd00067_c0 + cpd00079_c0	H_plus__e0 + D_glucose_6_phosphate_e0 --> H_plus__c0 + D_glucose_6_phosphate_c0	Gapfilling_for_D_glucose_6_phosphate
rxn00559_c0	cpd00235_c0 <=> cpd00072_c0	D_mannose_6_phosphate_c0 <=> D_fructose_6_phosphate_c0	Gapfilling_for_D_mannose_6_phosphate
EX_cpd00235_p0	cpd00235_p0 <=> cpd00235_e0	D_mannose_6_phosphate_p0 <=> D_mannose_6_phosphate_e0	Gapfilling_for_D_mannose_6_phosphate
rxn05676_c0	cpd00067_p0 + cpd00235_p0 --> cpd00067_c0 + cpd00235_c0	H_plus__p0 + D_mannose_6_phosphate_p0 --> H_plus__c0 + D_mannose_6_phosphate_c0	Gapfilling_for_D_mannose_6_phosphate
EX_cpd00485_e0	cpd00485_e0 -->	D_Mannose1_phosphate_e0 -->	Gapfilling_for_D_Mannose1_phosphate
EX_cpd00485_p0	cpd00485_p0 <=> cpd00485_e0	D_Mannose1_phosphate_p0 <=> D_Mannose1_phosphate_e0	Gapfilling_for_D_Mannose1_phosphate
rxn05609_c0	cpd00067_p0 + cpd00485_p0 --> cpd00067_c0 + cpd00485_c0	H_plus__p0 + D_Mannose1_phosphate_p0 --> H_plus__c0 + D_Mannose1_phosphate_c0	Gapfilling_for_D_Mannose1_phosphate
rxn02046_c0	cpd00001_c0 + cpd01665_c0 --> cpd00009_c0 + cpd00550_c0	H2O_c0 + D_O_Phosphoserine_c0 --> Phosphate_c0 + D_Serine_c0	Gapfilling_for_D_O_Phosphoserine
rxn00425_c0	cpd00054_c0 <=> cpd00550_c0	L_Serine_c0 <=> D_Serine_c0	Gapfilling_for_D_O_Phosphoserine
EX_cpd01665_e0	cpd01665_e0 -->	D_O_Phosphoserine_e0 -->	Gapfilling_for_D_O_Phosphoserine
EX_cpd01665_p0	cpd01665_p0 <=> cpd01665_e0	D_O_Phosphoserine_p0 <=> D_O_Phosphoserine_e0	Gapfilling_for_D_O_Phosphoserine
rxn05639_c0	cpd00067_p0 + cpd01665_p0 --> cpd00067_c0 + cpd01665_c0	H_plus__p0 + D_O_Phosphoserine_p0 --> H_plus__c0 + D_O_Phosphoserine_c0	Gapfilling_for_D_O_Phosphoserine
EX_cpd00298_e0	cpd00298_e0 -->	dTMP_e0 -->	Gapfilling_for_dTMP
EX_cpd00298_p0	cpd00298_p0 <=> cpd00298_e0	dTMP_p0 <=> dTMP_e0	Gapfilling_for_dTMP
rxn05679_c0	cpd00067_e0 + cpd00298_e0 --> cpd00067_c0 + cpd00298_c0	H_plus__e0 + dTMP_e0 --> H_plus__c0 + dTMP_c0	Gapfilling_for_dTMP
EX_cpd00089_e0	cpd00089_e0 -->	Glucose_1_phosphate_e0 -->	Gapfilling_for_Glucose_1_phosphate
EX_cpd00089_p0	cpd00089_p0 <=> cpd00089_e0	Glucose_1_phosphate_p0 <=> Glucose_1_phosphate_e0	Gapfilling_for_Glucose_1_phosphate
rxn12582_c0	cpd00067_p0 + cpd00089_p0 --> cpd00067_c0 + cpd00089_c0	H_plus__p0 + Glucose_1_phosphate_p0 --> H_plus__c0 + Glucose_1_phosphate_c0	Gapfilling_for_Glucose_1_phosphate
rxn18041_c0	cpd00001_c0 + cpd23855_c0 --> cpd00033_c0 + cpd00132_c0	H2O_c0 + gly_asn_c0 --> Glycine_c0 + L_Asparagine_c0	Gapfilling_for_gly_asn
EX_cpd23855_e0	cpd23855_e0 -->	gly_asn_e0 -->	Gapfilling_for_gly_asn
EX_cpd23855_p0	cpd23855_p0 <=> cpd23855_e0	gly_asn_p0 <=> gly_asn_e0	Gapfilling_for_gly_asn
rxn18648_c0	cpd00001_c0 + cpd00002_c0 + cpd23855_p0 --> cpd00008_c0 + cpd00009_c0 + cpd00067_c0 + cpd23855_c0	H2O_c0 + ATP_c0 + gly_asn_p0 --> ADP_c0 + Phosphate_c0 + H_plus__c0 + gly_asn_c0	Gapfilling_for_gly_asn
rxn18045_c0	cpd00001_c0 + cpd24418_c0 --> cpd00023_c0 + cpd00033_c0	H2O_c0 + gly_glu_c0 --> L_Glutamate_c0 + Glycine_c0	Gapfilling_for_gly_glu
EX_cpd24418_e0	cpd24418_e0 -->	gly_glu_e0 -->	Gapfilling_for_gly_glu
EX_cpd24418_p0	cpd24418_p0 <=> cpd24418_e0	gly_glu_p0 <=> gly_glu_e0	Gapfilling_for_gly_glu
rxn18653_c0	cpd00001_c0 + cpd00002_c0 + cpd24418_p0 --> cpd00008_c0 + cpd00009_c0 + cpd00067_c0 + cpd24418_c0	H2O_c0 + ATP_c0 + gly_glu_p0 --> ADP_c0 + Phosphate_c0 + H_plus__c0 + gly_glu_c0	Gapfilling_for_gly_glu
rxn18042_c0	cpd00001_c0 + cpd22832_c0 --> cpd00033_c0 + cpd00129_c0	H2O_c0 + gly_pro_c0 --> Glycine_c0 + L_Proline_c0	Gapfilling_for_gly_pro
EX_cpd22832_e0	cpd22832_e0 -->	gly_pro_e0 -->	Gapfilling_for_gly_pro
EX_cpd22832_p0	cpd22832_p0 <=> cpd22832_e0	gly_pro_p0 <=> gly_pro_e0	Gapfilling_for_gly_pro
rxn18632_c0	cpd00001_c0 + cpd00002_c0 + cpd22832_p0 --> cpd00008_c0 + cpd00009_c0 + cpd00067_c0 + cpd22832_c0	H2O_c0 + ATP_c0 + gly_pro_p0 --> ADP_c0 + Phosphate_c0 + H_plus__c0 + gly_pro_c0	Gapfilling_for_gly_pro
rxn00766_c0	cpd00001_c0 + cpd01908_c0 --> cpd00009_c0 + cpd00100_c0	H2O_c0 + Glycerol_2_phosphate_c0 --> Phosphate_c0 + Glycerol_c0	Gapfilling_for_Glycerol_2_phosphate
EX_cpd01908_e0	cpd01908_e0 -->	Glycerol_2_phosphate_e0 -->	Gapfilling_for_Glycerol_2_phosphate
EX_cpd01908_p0	cpd01908_p0 <=> cpd01908_e0	Glycerol_2_phosphate_p0 <=> Glycerol_2_phosphate_e0	Gapfilling_for_Glycerol_2_phosphate
rxn12610_c0	cpd00067_p0 + cpd01908_p0 --> cpd00067_c0 + cpd01908_c0	H_plus__p0 + Glycerol_2_phosphate_p0 --> H_plus__c0 + Glycerol_2_phosphate_c0	Gapfilling_for_Glycerol_2_phosphate
EX_cpd00080_e0	cpd00080_e0 -->	Glycerol_3_phosphate_e0 -->	Gapfilling_for_Glycerol_3_phosphate
EX_cpd00080_p0	cpd00080_p0 <=> cpd00080_e0	Glycerol_3_phosphate_p0 <=> Glycerol_3_phosphate_e0	Gapfilling_for_Glycerol_3_phosphate
rxn05578_c0	cpd00067_p0 + cpd00080_p0 --> cpd00067_c0 + cpd00080_c0	H_plus__p0 + Glycerol_3_phosphate_p0 --> H_plus__c0 + Glycerol_3_phosphate_c0	Gapfilling_for_Glycerol_3_phosphate
rxn00764_c0	cpd00006_c0 + cpd00100_c0 <=> cpd00005_c0 + cpd00067_c0 + cpd00157_c0	NADP_c0 + Glycerol_c0 <=> NADPH_c0 + H_plus__c0 + Glycerone_c0	Gapfilling_for_Glycerone
EX_cpd00157_e0	cpd00157_e0 -->	Glycerone_e0 -->	Gapfilling_for_Glycerone
EX_cpd00157_p0	cpd00157_p0 <=> cpd00157_e0	Glycerone_p0 <=> Glycerone_e0	Gapfilling_for_Glycerone
rxn05532_c0	cpd00157_p0 --> cpd00157_c0	Glycerone_p0 --> Glycerone_c0	Gapfilling_for_Glycerone
EX_cpd00126_e0	cpd00126_e0 -->	GMP_e0 -->	Gapfilling_for_GMP
EX_cpd00126_p0	cpd00126_p0 <=> cpd00126_e0	GMP_p0 <=> GMP_e0	Gapfilling_for_GMP
rxn05471_c0	cpd00067_p0 + cpd00126_p0 --> cpd00067_c0 + cpd00126_c0	H_plus__p0 + GMP_p0 --> H_plus__c0 + GMP_c0	Gapfilling_for_GMP
rxn01549_c0	cpd00001_c0 + cpd03701_c0 --> cpd00009_c0 + cpd00311_c0	H2O_c0 + Gp_c0 --> Phosphate_c0 + Guanosine_c0	Gapfilling_for_Gp
EX_cpd03701_e0	cpd03701_e0 -->	Gp_e0 -->	Gapfilling_for_Gp
EX_cpd03701_p0	cpd03701_p0 <=> cpd03701_e0	Gp_p0 <=> Gp_e0	Gapfilling_for_Gp
rxn05478_c0	cpd00067_p0 + cpd03701_p0 --> cpd00067_c0 + cpd03701_c0	H_plus__p0 + Gp_p0 --> H_plus__c0 + Gp_c0	Gapfilling_for_Gp
EX_cpd00042_e0	cpd00042_e0 -->	GSH_e0 -->	Gapfilling_for_GSH
EX_cpd00042_p0	cpd00042_p0 <=> cpd00042_e0	GSH_p0 <=> GSH_e0	Gapfilling_for_GSH
rxn08676_c0	cpd00001_c0 + cpd00002_c0 + cpd00042_p0 --> cpd00008_c0 + cpd00009_c0 + cpd00042_c0 + cpd00067_c0	H2O_c0 + ATP_c0 + GSH_p0 --> ADP_c0 + Phosphate_c0 + GSH_c0 + H_plus__c0	Gapfilling_for_GSH
rxn12288_c0	cpd00002_c0 + cpd00010_c0 + cpd01113_c0 --> cpd00012_c0 + cpd00018_c0 + cpd00067_c0 + cpd03124_c0	ATP_c0 + CoA_c0 + Hexanoate_c0 --> PPi_c0 + AMP_c0 + H_plus__c0 + Hexanoyl_CoA_c0	Gapfilling_for_hexanoate
rxn10104_c0	7.0 cpd00001_c0 + cpd00002_c0 + 7.0 cpd00003_c0 + 8.0 cpd00010_c0 + 7.0 cpd00015_c0 + cpd00214_c0 --> 7.0 cpd00004_c0 + cpd00012_c0 + cpd00018_c0 + 8.0 cpd00022_c0 + 8.0 cpd00067_c0 + 7.0 cpd00982_c0	7.0 H2O_c0 + ATP_c0 + 7.0 NAD_c0 + 8.0 CoA_c0 + 7.0 FAD_c0 + Palmitate_c0 --> 7.0 NADH_c0 + PPi_c0 + AMP_c0 + 8.0 Acetyl_CoA_c0 + 8.0 H_plus__c0 + 7.0 FADH2_c0	Gapfilling_for_hexanoate
EX_cpd01113_e0	cpd01113_e0 -->	Hexanoate_e0 -->	Gapfilling_for_hexanoate
EX_cpd01113_p0	cpd01113_p0 <=> cpd01113_e0	Hexanoate_p0 <=> Hexanoate_e0	Gapfilling_for_hexanoate
rxn08714_c0	cpd00067_p0 + cpd01113_p0 --> cpd00067_c0 + cpd01113_c0	H_plus__p0 + Hexanoate_p0 --> H_plus__c0 + Hexanoate_c0	Gapfilling_for_hexanoate
rxn08775_c0	cpd00001_c0 + cpd15388_c0 --> cpd00023_c0 + cpd00035_c0	H2O_c0 + L_alanine_L_glutamate_c0 --> L_Glutamate_c0 + L_Alanine_c0	Gapfilling_for_L_alanine_L_glutamate
EX_cpd15388_e0	cpd15388_e0 -->	L_alanine_L_glutamate_e0 -->	Gapfilling_for_L_alanine_L_glutamate
EX_cpd15388_p0	cpd15388_p0 <=> cpd15388_e0	L_alanine_L_glutamate_p0 <=> L_alanine_L_glutamate_e0	Gapfilling_for_L_alanine_L_glutamate
rxn18656_c0	cpd00001_c0 + cpd00002_c0 + cpd15388_p0 --> cpd00008_c0 + cpd00009_c0 + cpd00067_c0 + cpd15388_c0	H2O_c0 + ATP_c0 + L_alanine_L_glutamate_p0 --> ADP_c0 + Phosphate_c0 + H_plus__c0 + L_alanine_L_glutamate_c0	Gapfilling_for_L_alanine_L_glutamate
EX_cpd00084_e0	cpd00084_e0 -->	L_Cysteine_e0 -->	Gapfilling_for_L_Cysteine
EX_cpd00084_p0	cpd00084_p0 <=> cpd00084_e0	L_Cysteine_p0 <=> L_Cysteine_e0	Gapfilling_for_L_Cysteine
rxn05237_c0	cpd00001_c0 + cpd00002_c0 + cpd00084_e0 --> cpd00008_c0 + cpd00009_c0 + cpd00067_c0 + cpd00084_c0	H2O_c0 + ATP_c0 + L_Cysteine_e0 --> ADP_c0 + Phosphate_c0 + H_plus__c0 + L_Cysteine_c0	Gapfilling_for_L_Cysteine
EX_cpd00060_e0	cpd00060_e0 -->	L_Methionine_e0 -->	Gapfilling_for_L_Methionine
EX_cpd00060_p0	cpd00060_p0 <=> cpd00060_e0	L_Methionine_p0 <=> L_Methionine_e0	Gapfilling_for_L_Methionine
EX_cpd01914_e0	cpd01914_e0 -->	L_Methionine_S_oxide_e0 -->	Gapfilling_for_L_Methionine_S_oxide
EX_cpd01914_p0	cpd01914_p0 <=> cpd01914_e0	L_Methionine_S_oxide_p0 <=> L_Methionine_S_oxide_e0	Gapfilling_for_L_Methionine_S_oxide
rxn12603_c0	cpd00067_p0 + cpd01914_p0 --> cpd00067_c0 + cpd01914_c0	H_plus__p0 + L_Methionine_S_oxide_p0 --> H_plus__c0 + L_Methionine_S_oxide_c0	Gapfilling_for_L_Methionine_S_oxide
rxn09212_c0	cpd00001_c0 + cpd08928_c0 --> cpd00009_c0 + cpd00161_c0	H2O_c0 + L_Threonine_phosphate_c0 --> Phosphate_c0 + L_Threonine_c0	Gapfilling_for_L_Threonine_phosphate
EX_cpd08928_e0	cpd08928_e0 -->	L_Threonine_phosphate_e0 -->	Gapfilling_for_L_Threonine_phosphate
EX_cpd08928_p0	cpd08928_p0 <=> cpd08928_e0	L_Threonine_phosphate_p0 <=> L_Threonine_phosphate_e0	Gapfilling_for_L_Threonine_phosphate
rxn11407_c0	cpd00067_p0 + cpd08928_p0 --> cpd00067_c0 + cpd08928_c0	H_plus__p0 + L_Threonine_phosphate_p0 --> H_plus__c0 + L_Threonine_phosphate_c0	Gapfilling_for_L_Threonine_phosphate
rxn18039_c0	cpd00001_c0 + cpd23854_c0 --> cpd00035_c0 + cpd00060_c0	H2O_c0 + met_ala_c0 --> L_Alanine_c0 + L_Methionine_c0	Gapfilling_for_met_ala
EX_cpd23854_e0	cpd23854_e0 -->	met_ala_e0 -->	Gapfilling_for_met_ala
EX_cpd23854_p0	cpd23854_p0 <=> cpd23854_e0	met_ala_p0 <=> met_ala_e0	Gapfilling_for_met_ala
rxn18647_c0	cpd00001_c0 + cpd00002_c0 + cpd23854_p0 --> cpd00008_c0 + cpd00009_c0 + cpd00067_c0 + cpd23854_c0	H2O_c0 + ATP_c0 + met_ala_p0 --> ADP_c0 + Phosphate_c0 + H_plus__c0 + met_ala_c0	Gapfilling_for_met_ala
rxn00396_c0	cpd00002_c0 + cpd00051_c0 <=> cpd00008_c0 + cpd00067_c0 + cpd03535_c0	ATP_c0 + L_Arginine_c0 <=> ADP_c0 + H_plus__c0 + Phosphoarginine_c0	Gapfilling_for_Phosphoarginine
EX_cpd03535_e0	cpd03535_e0 -->	Phosphoarginine_e0 -->	Gapfilling_for_Phosphoarginine
EX_cpd03535_p0	cpd03535_p0 <=> cpd03535_e0	Phosphoarginine_p0 <=> Phosphoarginine_e0	Gapfilling_for_Phosphoarginine
rxn05502_c0	cpd00067_p0 + cpd03535_p0 --> cpd00067_c0 + cpd03535_c0	H_plus__p0 + Phosphoarginine_p0 --> H_plus__c0 + Phosphoarginine_c0	Gapfilling_for_Phosphoarginine
rxn30859_c0	cpd00001_c0 + cpd00457_c0 --> cpd00009_c0 + cpd00098_e0	H2O_c0 + Phosphocholine_c0 --> Phosphate_c0 + Choline_e0	Gapfilling_for_Phosphocholine
EX_cpd00457_e0	cpd00457_e0 -->	Phosphocholine_e0 -->	Gapfilling_for_Phosphocholine
EX_cpd00457_p0	cpd00457_p0 <=> cpd00457_e0	Phosphocholine_p0 <=> Phosphocholine_e0	Gapfilling_for_Phosphocholine
rxn05718_c0	cpd00067_e0 + cpd00457_e0 --> cpd00067_c0 + cpd00457_c0	H_plus__e0 + Phosphocholine_e0 --> H_plus__c0 + Phosphocholine_c0	Gapfilling_for_Phosphocholine
EX_cpd00061_e0	cpd00061_e0 -->	Phosphoenolpyruvate_e0 -->	Gapfilling_for_Phosphoenolpyruvate
EX_cpd00061_p0	cpd00061_p0 <=> cpd00061_e0	Phosphoenolpyruvate_p0 <=> Phosphoenolpyruvate_e0	Gapfilling_for_Phosphoenolpyruvate
rxn05630_c0	cpd00061_p0 + cpd00067_p0 --> cpd00061_c0 + cpd00067_c0	Phosphoenolpyruvate_p0 + H_plus__p0 --> Phosphoenolpyruvate_c0 + H_plus__c0	Gapfilling_for_Phosphoenolpyruvate
rxn00538_c0	cpd00001_c0 + cpd00285_c0 --> cpd00009_c0 + cpd00013_c0 + cpd00071_c0	H2O_c0 + Phosphoethanolamine_c0 --> Phosphate_c0 + NH3_c0 + Acetaldehyde_c0	Gapfilling_for_Phosphoethanolamine
EX_cpd00285_e0	cpd00285_e0 -->	Phosphoethanolamine_e0 -->	Gapfilling_for_Phosphoethanolamine
EX_cpd00285_p0	cpd00285_p0 <=> cpd00285_e0	Phosphoethanolamine_p0 <=> Phosphoethanolamine_e0	Gapfilling_for_Phosphoethanolamine
rxn05716_c0	cpd00067_p0 + cpd00285_p0 --> cpd00067_c0 + cpd00285_c0	H_plus__p0 + Phosphoethanolamine_p0 --> H_plus__c0 + Phosphoethanolamine_c0	Gapfilling_for_Phosphoethanolamine
EX_cpd00184_e0	cpd00184_e0 -->	Thymidine_e0 -->	Gapfilling_for_thymidine
EX_cpd00184_p0	cpd00184_p0 <=> cpd00184_e0	Thymidine_p0 <=> Thymidine_e0	Gapfilling_for_thymidine
rxn01026_c0	cpd00007_c0 + cpd00024_c0 + cpd00151_c0 --> cpd00011_c0 + cpd00036_c0 + cpd01980_c0	O2_c0 + 2_Oxoglutarate_c0 + Thymine_c0 --> CO2_c0 + Succinate_c0 + 5_Hydroxymethyluracil_c0	Gapfilling_for_thymidine
rxn13969_c0	cpd00007_c0 + cpd00024_c0 + cpd17397_c0 --> cpd00011_c0 + cpd00036_c0 + cpd00067_c0 + cpd01938_c0	O2_c0 + 2_Oxoglutarate_c0 + 5_Formyluracil --> CO2_c0 + Succinate_c0 + H_plus__c0 + Uracil_5_carboxylate	Gapfilling_for_thymidine
rxn14323_c0	cpd00007_c0 + cpd00024_c0 + cpd01980_c0 --> cpd00001_c0 + cpd00011_c0 + cpd00036_c0 + cpd17397_c0	O2_c0 + 2_Oxoglutarate_c0 + 5_Hydroxymethyluracil_c0 --> H2O_c0 + CO2_c0 + Succinate_c0 + 5_Formyluracil	Gapfilling_for_thymidine
rxn01813_c0	cpd00001_c0 + cpd01622_c0 --> cpd00067_c0 + cpd00421_c0	H2O_c0 + Trimetaphosphate_c0 --> H_plus__c0 + Triphosphate_c0	Gapfilling_for_Trimetaphosphate
EX_cpd01622_e0	cpd01622_e0 -->	Trimetaphosphate_e0 -->	Gapfilling_for_Trimetaphosphate
EX_cpd01622_p0	cpd01622_p0 <=> cpd01622_e0	Trimetaphosphate_p0 <=> Trimetaphosphate_e0	Gapfilling_for_Trimetaphosphate
rxn05661_c0	cpd00067_p0 + cpd01622_p0 --> cpd00067_c0 + cpd01622_c0	H_plus__p0 + Trimetaphosphate_p0 --> H_plus__c0 + Trimetaphosphate_c0	Gapfilling_for_Trimetaphosphate
EX_cpd00421_e0	cpd00421_e0 -->	Triphosphate_e0 -->	Gapfilling_for_Triphosphate
EX_cpd00421_p0	cpd00421_p0 <=> cpd00421_e0	Triphosphate_p0 <=> Triphosphate_e0	Gapfilling_for_Triphosphate
rxn46602_c0	cpd00001_c0 + cpd00700_c0 <=> cpd00009_c0 + cpd00182_c0	H2O_c0 + AMP_2_phosphate_c0 <=> Phosphate_c0 + Adenosine_c0	Gapfilling_for_Triphosphate
EX_cpd00091_e0	cpd00091_e0 -->	UMP_e0 -->	Gapfilling_for_UMP
EX_cpd00091_p0	cpd00091_p0 <=> cpd00091_e0	UMP_p0 <=> UMP_e0	Gapfilling_for_UMP
rxn05665_c0	cpd00067_p0 + cpd00091_p0 --> cpd00067_c0 + cpd00091_c0	H_plus__p0 + UMP_p0 --> H_plus__c0 + UMP_c0	Gapfilling_for_UMP
rxn43168_c0	cpd00001_c0 + cpd01939_c0 <=> cpd00009_c0 + cpd00249_c0	H2O_c0 + Uridine_2_phosphate_c0 <=> Phosphate_c0 + Uridine_c0	Gapfilling_for_Uridine_2_phosphate
EX_cpd01939_e0	cpd01939_e0 -->	Uridine_2_phosphate_e0 -->	Gapfilling_for_Uridine_2_phosphate
EX_cpd01939_p0	cpd01939_p0 <=> cpd01939_e0	Uridine_2_phosphate_p0 <=> Uridine_2_phosphate_e0	Gapfilling_for_Uridine_2_phosphate
rxn11403_c0	cpd00067_p0 + cpd01939_p0 --> cpd00067_c0 + cpd01939_c0	H_plus__p0 + Uridine_2_phosphate_p0 --> H_plus__c0 + Uridine_2_phosphate_c0	Gapfilling_for_Uridine_2_phosphate
